# Supplementary material for: Illuminating the lineage-specific diversification of resin glycoside acylsugars in the morning glory (Convolvulaceae) family using computational metabolomics
Source: Hortic Res. 2022 Feb 4;9:uhab079. doi: 10.1093/hr/uhab079 (PMC8825387; doi:10.1093/hr/uhab079)
Supplement: Web_Material_uhab079 [file web_material_uhab079.zip]

Archive with 7 entries (7 files):
- SuppFile1_Seeds.xlsx.xlsx
- SuppFile2_matKSequences.fasta.txt
- SuppFile3_LCMSparameters.docx.docx
- SuppFile4_FragmentMassesUsedForPred.xlsx.xlsx
- SuppFile5_PreviousRGs.xlsx Data Sets.xlsx
- Supplementary Figures Combined.pdf
- SuppTable1_NMRchemicalshifts.docx.docx
