# Supplementary material for: Illuminating the lineage-specific diversification of resin glycoside acylsugars in the morning glory (Convolvulaceae) family using computational metabolomics
Source: Hortic Res. 2022 Feb 4;9:uhab079. doi: 10.1093/hr/uhab079 (PMC8825387; doi:10.1093/hr/uhab079)
Supplement: Web_Material_uhab079 [file web_material_uhab079.zip › SuppFile1_Seeds.xlsx.xlsx]

## Sheet: Legend
		Supplementary File 1: Source and peak area data for the sampled species (A) Source information from where the seeds were obtained. Species code corresponds to the names of the subsequent worksheets (01-34): Peak area information for each resin glycoside like signal extracted from the processed files

## Sheet: SpeciesList
Pearsons Correlation coefficient of relative RG peak areas between root and leaf	Code #	Genus	Species		Tribe	Accession/Cultivar	MatK Sequenced?	Seed obtaned from
-0.03	1	Dichondra	argentea	Dichondra argentea	Dichondreae		1	Amazon Outsidepride
0.56	2	Merremia	dissecta	Merremia dissecta	Merremieae		1	Kini PoPo
0.9	3	Convolvulus	sp	Convolvulus sp	Convolvuleae		1	Unknown
0.53	4	Convolvulus	tricolor	Convolvulus tricolor	Convolvuleae	Red Ensign	1	Amazon
NA	5	Merremia	sp	Merremia sp	Merremieae	Grif 1596801 01 SD	1	USDA-GRIN
0.18	6	Ipomoea	purpurea	Ipomoea purpurea	Ipomoeeae		1	Seed Needs
0.71	7	Ipomoea	tricolor	Ipomoea tricolor	Ipomoeeae	Blue Star	1	Unknown
-0.51	8	Lepistemon	owariensis	Lepistemon owariensis	Ipomoeeae	PI 280233	1	USDA-GRIN
-0.23	9	Operculina	aequisepala	Operculina aequisepala	Merremieae	PI 538281	1	USDA-GRIN
0.18	11	Calystegia	macrostegia	Calystegia macrostegia	Convolvuleae	ssp. Intertmedia	1	Unknown
-0.02	12	Convolvulus	arvensis	Convolvulus arvensis	Convolvuleae	Huntley, MT	1	Jeffrey Littlefield, University of Montana
-0.05	13	Convolvulus	arvensis	Convolvulus arvensis	Convolvuleae	Yakima, WA	1	Jeffrey Littlefield, University of Montana
0.24	14	Convolvulus	tricolor	Convolvulus tricolor	Convolvuleae	Blue Enchantment	1	Amazon
Only Root	15	Ipomoea	purpurea	Ipomoea purpurea	Ipomoeeae	PI 180839	1	USDA-GRIN
0.18	16	Ipomoea	tricolor	Ipomoea tricolor	Ipomoeeae	Heavenly Blue	1	Dirty Gardener
-0.25	17	Ipomoea	trifida	Ipomoea trifida	Ipomoeeae	PI 518496 01 SD	1	USDA-GRIN
-0.13	18	Ipomoea	wrightii	Ipomoea wrightii	Ipomoeeae	PI 518496 01 SD	1	USDA-GRIN
-0.14	19	Jacquemontia	tamnifolia	Jacquemontia tamnifolia	Jacquemontieae	Grif 6298 01 SD	1	USDA-GRIN
-0.26	21	Xenostegia	tridentata	Xenostegia tridentata	Merremieae	PI 65779 01 SD	1	USDA-GRIN
0.54	22	Aniseia	martinicensis	Aniseia martinicensis	Aniseieae		1	Kew mellenium seed bank
NA	23	Argyreia	nervosa	Argyreia nervosa	Ipomoeeae		1	Ebay
0.08	24	Convolvulus	equitans	Convolvulus equitans	Convolvuleae	W6 30101	1	USDA-GRIN
-0.5	25	Dichondra	micrantha	Dichondra micrantha	Dichondreae		1	Ebay
-0.46	26	Dichondra	sp	Dichondra sp	Dichondreae		1	Ebay
0.89	27	Ipomoea	sp	Ipomoea sp	Ipomoeeae	PI 678388	1	USDA-GRIN
0.92	28	Calystegia	soldanella	Calystegia soldanella	Convolvuleae		1	Plant world seeds
0.003	29	Distimake	dissectus	Distimake dissectus	Merremieae	PI 678387 01 SD	1	USDA-GRIN
0.65	31	Ipomoea	purpurea	Ipomoea purpurea	Ipomoeeae	Flying Saucers	1	Seed Needs
0.24	32	Ipomoea	quamoclit	Ipomoea quamoclit	Ipomoeeae		1	Unknown
0.15	33	Merremia	hederacea	Merremia hederacea	Merremieae	444118	1	Kew mellenium seed bank
0.04	34	Operculina	turpethum	Operculina turpethum	Merremieae		1	Kew mellenium seed bank
0.157607

## Sheet: 01
#File	SugarType	Scan	LeafArea	LeafPercTotal	RootArea	RootPercTotal	LeafTotal	RootTotal
		NMR_5.147_1279.65			296629280	62.2445
1_GNPS/01-Cent.txt.mz132.reorder.parsed.fil.uniq	mz132	5804_4.337_1181.6001	0	0	14534948	3.05001	414753	179925567				-0.0375906
1_GNPS/01-Cent.txt.mz132.reorder.parsed.fil.uniq	mz132	6045_4.865_1263.63123	0	0	13829204	2.90191	414753	179925567
1_GNPS/01-Cent.txt.mz146.reorder.parsed.fil.uniq	mz146	6045_4.865_1263.63123	0	0	13829204	2.90191	414753	179925567
1_GNPS/01-Cent.txt.mz162.reorder.parsed.fil.uniq	mz162	5884_3.999_1211.60449	0	0	10487157	2.20062	414753	179925567
1_GNPS/01-Cent.txt.mz146.reorder.parsed.fil.uniq	mz146	6043_4.486_1263.59863	0	0	6545676	1.37354	414753	179925567
1_GNPS/01-Cent.txt.mz162.reorder.parsed.fil.uniq	mz162	6145_4.591_1293.63892	0	0	5968880	1.25251	414753	179925567
1_GNPS/01-Cent.txt.mz146.reorder.parsed.fil.uniq	mz146	6314_5.034_1345.64148	0	0	5148834	1.08043	414753	179925567
1_GNPS/01-Cent.txt.mz132.reorder.parsed.fil.uniq	mz132	5814_4.432_1183.61694	0	0	4888451	1.02579	414753	179925567
1_GNPS/01-Cent.txt.mz146.reorder.parsed.fil.uniq	mz146	6322_5.147_1347.65796	0	0	4192148	0.879678	414753	179925567
1_GNPS/01-Cent.txt.mz132.reorder.parsed.fil.uniq	mz132	5914_4.623_1221.62976	0	0	3901528	0.818694	414753	179925567
1_GNPS/01-Cent.txt.mz146.reorder.parsed.fil.uniq	mz146	5914_4.623_1221.62976	0	0	3901528	0.818694	414753	179925567
1_GNPS/01-Cent.txt.mz146.reorder.parsed.fil.uniq	mz146	6082_4.896_1275.63611	0	0	3616122	0.758805	414753	179925567
1_GNPS/01-Cent.txt.mz146.reorder.parsed.fil.uniq	mz146	6626_4.477_1439.6637	0	0	3402861	0.714054	414753	179925567
1_GNPS/01-Cent.txt.mz132.reorder.parsed.fil.uniq	mz132	5923_4.735_1223.63721	0	0	3105614	0.65168	414753	179925567
1_GNPS/01-Cent.txt.mz146.reorder.parsed.fil.uniq	mz146	5923_4.735_1223.63721	0	0	3105614	0.65168	414753	179925567
1_GNPS/01-Cent.txt.mz146.reorder.parsed.fil.uniq	mz146	6017_4.477_1253.57068	0	0	3014354	0.63253	414753	179925567
1_GNPS/01-Cent.txt.mz162.reorder.parsed.fil.uniq	mz162	6017_4.477_1253.57068	0	0	3014354	0.63253	414753	179925567
1_GNPS/01-Cent.txt.mz146.reorder.parsed.fil.uniq	mz146	6301_5.147_1337.62488	0	0	2701438	0.566868	414753	179925567
1_GNPS/01-Cent.txt.mz146.reorder.parsed.fil.uniq	mz146	5837_4.375_1193.59766	0	0	2519667	0.528726	414753	179925567
1_GNPS/01-Cent.txt.mz146.reorder.parsed.fil.uniq	mz146	6293_5.034_1335.60815	0	0	2495446	0.523643	414753	179925567
1_GNPS/01-Cent.txt.mz146.reorder.parsed.fil.uniq	mz146	6047_5.239_1263.67493	0	0	2373807	0.498118	414753	179925567
1_GNPS/01-Cent.txt.mz146.reorder.parsed.fil.uniq	mz146	6025_4.591_1255.58167	0	0	2071690	0.434722	414753	179925567
1_GNPS/01-Cent.txt.mz162.reorder.parsed.fil.uniq	mz162	6025_4.591_1255.58167	0	0	2071690	0.434722	414753	179925567
1_GNPS/01-Cent.txt.mz146.reorder.parsed.fil.uniq	mz146	3543_2.167_783.40643	0	0	1981443	0.415785	414753	179925567
1_GNPS/01-Cent.txt.mz162.reorder.parsed.fil.uniq	mz162	5781_3.736_1169.5968	0	0	1842694	0.38667	414753	179925567
1_GNPS/01-Cent.txt.mz146.reorder.parsed.fil.uniq	mz146	6274_4.477_1331.58594	0	0	1823822	0.38271	414753	179925567
1_GNPS/01-Cent.txt.mz132.reorder.parsed.fil.uniq	mz132	5877_4.735_1209.62866	0	0	1492931	0.313276	414753	179925567
1_GNPS/01-Cent.txt.mz146.reorder.parsed.fil.uniq	mz146	5877_4.735_1209.62866	0	0	1492931	0.313276	414753	179925567
1_GNPS/01-Cent.txt.mz162.reorder.parsed.fil.uniq	mz162	6162_4.591_1297.54309	0	0	1478990	0.31035	414753	179925567
1_GNPS/01-Cent.txt.mz146.reorder.parsed.fil.uniq	mz146	6100_5.424_1281.69055	0	0	1454339	0.305178	414753	179925567
1_GNPS/01-Cent.txt.mz146.reorder.parsed.fil.uniq	mz146	5847_4.31_1195.61536	0	0	1435554	0.301236	414753	179925567
1_GNPS/01-Cent.txt.mz146.reorder.parsed.fil.uniq	mz146	6000_4.337_1249.58179	0	0	1299482	0.272683	414753	179925567
1_GNPS/01-Cent.txt.mz146.reorder.parsed.fil.uniq	mz146	6276_4.865_1331.62219	0	0	1256054	0.26357	414753	179925567
1_GNPS/01-Cent.txt.mz146.reorder.parsed.fil.uniq	mz146	6381_4.718_1363.64856	0	0	1195578	0.250879	414753	179925567
1_GNPS/01-Cent.txt.mz162.reorder.parsed.fil.uniq	mz162	6381_4.718_1363.64856	0	0	1195578	0.250879	414753	179925567
1_GNPS/01-Cent.txt.mz146.reorder.parsed.fil.uniq	mz146	1603_3.136_621.35254	659	0.16	1098163	0.230438	414753	179925567
1_GNPS/01-Cent.txt.mz162.reorder.parsed.fil.uniq	mz162	5851_3.829_1197.5885	0	0	1092032	0.229151	414753	179925567
1_GNPS/01-Cent.txt.mz146.reorder.parsed.fil.uniq	mz146	6018_4.486_1253.6449	0	0	1031456	0.21644	414753	179925567
1_GNPS/01-Cent.txt.mz162.reorder.parsed.fil.uniq	mz162	6018_4.486_1253.6449	0	0	1031456	0.21644	414753	179925567
1_GNPS/01-Cent.txt.mz132.reorder.parsed.fil.uniq	mz132	6286_4.979_1333.64209	0	0	990495	0.207845	414753	179925567
1_GNPS/01-Cent.txt.mz146.reorder.parsed.fil.uniq	mz146	5630_3.788_1113.57324	0	0	986596	0.207027	414753	179925567
1_GNPS/01-Cent.txt.mz146.reorder.parsed.fil.uniq	mz146	5913_4.151_1221.58789	0	0	874668	0.18354	414753	179925567
1_GNPS/01-Cent.txt.mz146.reorder.parsed.fil.uniq	mz146	6095_4.486_1280.578	0	0	824002	0.172908	414753	179925567
1_GNPS/01-Cent.txt.mz146.reorder.parsed.fil.uniq	mz146	6789_5.098_1521.71362	0	0	795227	0.16687	414753	179925567
1_GNPS/01-Cent.txt.mz146.reorder.parsed.fil.uniq	mz146	5769_4.115_1167.57703	486	0.12	768330	0.161226	414753	179925567
1_GNPS/01-Cent.txt.mz132.reorder.parsed.fil.uniq	mz132	6099_4.56_1281.6449	0	0	765112	0.160551	414753	179925567
1_GNPS/01-Cent.txt.mz146.reorder.parsed.fil.uniq	mz146	6099_4.56_1281.6449	0	0	765112	0.160551	414753	179925567
1_GNPS/01-Cent.txt.mz146.reorder.parsed.fil.uniq	mz146	6179_4.745_1303.63013	0	0	775353	0.1627	414753	179925567
1_GNPS/01-Cent.txt.mz162.reorder.parsed.fil.uniq	mz162	6099_4.56_1281.6449	0	0	765112	0.160551	414753	179925567
1_GNPS/01-Cent.txt.mz162.reorder.parsed.fil.uniq	mz162	6091_3.999_1279.58838	0	0	747346	0.156823	414753	179925567
1_GNPS/01-Cent.txt.mz146.reorder.parsed.fil.uniq	mz146	6010_4.865_1251.63696	0	0	738000	0.154862	414753	179925567
1_GNPS/01-Cent.txt.mz146.reorder.parsed.fil.uniq	mz146	6246_4.865_1321.59497	0	0	740306	0.155345	414753	179925567
1_GNPS/01-Cent.txt.mz146.reorder.parsed.fil.uniq	mz146	5976_4.337_1239.55505	0	0	712449	0.1495	414753	179925567
1_GNPS/01-Cent.txt.mz162.reorder.parsed.fil.uniq	mz162	5976_4.337_1239.55505	0	0	712449	0.1495	414753	179925567
1_GNPS/01-Cent.txt.mz146.reorder.parsed.fil.uniq	mz146	5786_3.829_1171.60962	0	0	680545	0.142805	414753	179925567
1_GNPS/01-Cent.txt.mz146.reorder.parsed.fil.uniq	mz146	6547_5.002_1413.59766	0	0	677804	0.14223	414753	179925567
1_GNPS/01-Cent.txt.mz162.reorder.parsed.fil.uniq	mz162	5786_3.829_1171.60962	0	0	680545	0.142805	414753	179925567
1_GNPS/01-Cent.txt.mz146.reorder.parsed.fil.uniq	mz146	2910_2.701_725.39825	0	0	632182	0.132657	414753	179925567
1_GNPS/01-Cent.txt.mz132.reorder.parsed.fil.uniq	mz132	6147_5.334_1293.69043	0	0	597842	0.125451	414753	179925567
1_GNPS/01-Cent.txt.mz146.reorder.parsed.fil.uniq	mz146	6147_5.334_1293.69043	0	0	597842	0.125451	414753	179925567
1_GNPS/01-Cent.txt.mz132.reorder.parsed.fil.uniq	mz132	2747_2.28_711.3847	0	0	558022	0.117095	414753	179925567
1_GNPS/01-Cent.txt.mz132.reorder.parsed.fil.uniq	mz132	6256_4.979_1323.61584	0	0	554654	0.116388	414753	179925567
1_GNPS/01-Cent.txt.mz146.reorder.parsed.fil.uniq	mz146	6256_4.979_1323.61584	0	0	554654	0.116388	414753	179925567
1_GNPS/01-Cent.txt.mz146.reorder.parsed.fil.uniq	mz146	6002_4.67_1249.62659	0	0	540500	0.113418	414753	179925567
1_GNPS/01-Cent.txt.mz146.reorder.parsed.fil.uniq	mz146	6384_5.147_1364.64172	0	0	519733	0.10906	414753	179925567
1_GNPS/01-Cent.txt.mz146.reorder.parsed.fil.uniq	mz146	2748_2.523_711.38489	0	0	508834	0.106773	414753	179925567
1_GNPS/01-Cent.txt.mz162.reorder.parsed.fil.uniq	mz162	6373_4.623_1361.63318	0	0	498476	0.1046	414753	179925567
1_GNPS/01-Cent.txt.mz132.reorder.parsed.fil.uniq	mz132	5871_3.999_1207.5741	0	0	484149	0.101594	414753	179925567
1_GNPS/01-Cent.txt.mz146.reorder.parsed.fil.uniq	mz146	6229_4.346_1317.57251	0	0	488538	0.102515	414753	179925567
1_GNPS/01-Cent.txt.mz132.reorder.parsed.fil.uniq	mz132	6009_4.426_1251.59558	0	0	469270	0.0984714	414753	179925567
1_GNPS/01-Cent.txt.mz146.reorder.parsed.fil.uniq	mz146	5767_4.973_1165.60168	0	0	474639	0.099598	414753	179925567
1_GNPS/01-Cent.txt.mz146.reorder.parsed.fil.uniq	mz146	6219_5.098_1313.65698	0	0	465998	0.0977848	414753	179925567
1_GNPS/01-Cent.txt.mz146.reorder.parsed.fil.uniq	mz146	5886_4.833_1211.64612	0	0	453170	0.0950929	414753	179925567
1_GNPS/01-Cent.txt.mz162.reorder.parsed.fil.uniq	mz162	5858_3.929_1199.60718	0	0	452383	0.0949278	414753	179925567
1_GNPS/01-Cent.txt.mz162.reorder.parsed.fil.uniq	mz162	6067_3.999_1269.56445	0	0	448583	0.0941304	414753	179925567
1_GNPS/01-Cent.txt.mz132.reorder.parsed.fil.uniq	mz132	6127_4.623_1289.61426	0	0	414359	0.0869489	414753	179925567
1_GNPS/01-Cent.txt.mz146.reorder.parsed.fil.uniq	mz146	5883_4.151_1211.55603	0	0	397669	0.0834466	414753	179925567
1_GNPS/01-Cent.txt.mz146.reorder.parsed.fil.uniq	mz146	6201_4.486_1309.59814	0	0	397692	0.0834515	414753	179925567
1_GNPS/01-Cent.txt.mz132.reorder.parsed.fil.uniq	mz132	5780_4.286_1169.59668	0	0	368959	0.0774221	414753	179925567
1_GNPS/01-Cent.txt.mz146.reorder.parsed.fil.uniq	mz146	3270_1.412_757.29181	0	0	383830	0.0805427	414753	179925567
1_GNPS/01-Cent.txt.mz146.reorder.parsed.fil.uniq	mz146	5780_4.286_1169.59668	0	0	368959	0.0774221	414753	179925567
1_GNPS/01-Cent.txt.mz146.reorder.parsed.fil.uniq	mz146	6369_5.46_1359.69751	0	0	361581	0.075874	414753	179925567
1_GNPS/01-Cent.txt.mz146.reorder.parsed.fil.uniq	mz146	6237_5.47_1319.69995	0	0	336984	0.0707125	414753	179925567
1_GNPS/01-Cent.txt.mz146.reorder.parsed.fil.uniq	mz146	6728_5.002_1481.61438	0	0	309247	0.0648922	414753	179925567
1_GNPS/01-Cent.txt.mz146.reorder.parsed.fil.uniq	mz146	5942_4.432_1229.59729	0	0	282352	0.0592486	414753	179925567
1_GNPS/01-Cent.txt.mz146.reorder.parsed.fil.uniq	mz146	5945_4.573_1231.61389	0	0	288925	0.0606279	414753	179925567
1_GNPS/01-Cent.txt.mz146.reorder.parsed.fil.uniq	mz146	6144_4.745_1293.59241	0	0	296524	0.0622224	414753	179925567
1_GNPS/01-Cent.txt.mz146.reorder.parsed.fil.uniq	mz146	6855_6.331_1571.87146	0	0	295430	0.0619929	414753	179925567
1_GNPS/01-Cent.txt.mz146.reorder.parsed.fil.uniq	mz146	6004_5.657_1249.65869	0	0	269764	0.0566071	414753	179925567
1_GNPS/01-Cent.txt.mz146.reorder.parsed.fil.uniq	mz146	6255_4.591_1323.56982	0	0	261494	0.0548718	414753	179925567
1_GNPS/01-Cent.txt.mz162.reorder.parsed.fil.uniq	mz162	6320_3.999_1347.57422	0	0	274294	0.0575577	414753	179925567
1_GNPS/01-Cent.txt.mz146.reorder.parsed.fil.uniq	mz146	6182_4.591_1304.62109	405	0.1	250583	0.0525822	414753	179925567
1_GNPS/01-Cent.txt.mz132.reorder.parsed.fil.uniq	mz132	3082_1.602_741.35895	0	0	252978	0.0530848	414753	179925567
1_GNPS/01-Cent.txt.mz132.reorder.parsed.fil.uniq	mz132	5982_4.426_1241.56665	0	0	258950	0.0543379	414753	179925567
1_GNPS/01-Cent.txt.mz146.reorder.parsed.fil.uniq	mz146	6279_5.239_1331.65845	0	0	260086	0.0545763	414753	179925567
1_GNPS/01-Cent.txt.mz146.reorder.parsed.fil.uniq	mz146	6329_5.413_1349.66956	0	0	243310	0.051056	414753	179925567
1_GNPS/01-Cent.txt.mz146.reorder.parsed.fil.uniq	mz146	6403_4.745_1371.61316	0	0	259582	0.0544705	414753	179925567
1_GNPS/01-Cent.txt.mz146.reorder.parsed.fil.uniq	mz146	4971_4.237_951.51843	412539	99.47	242049	0.0507914	414753	179925567
1_GNPS/01-Cent.txt.mz132.reorder.parsed.fil.uniq	mz132	5849_3.999_1197.54541	0	0	240651	0.0504981	414753	179925567
1_GNPS/01-Cent.txt.mz146.reorder.parsed.fil.uniq	mz146	5410_2.444_1045.50903	0	0	227879	0.047818	414753	179925567
1_GNPS/01-Cent.txt.mz146.reorder.parsed.fil.uniq	mz146	5995_5.541_1247.65027	0	0	231126	0.0484993	414753	179925567
1_GNPS/01-Cent.txt.mz146.reorder.parsed.fil.uniq	mz146	6164_5.034_1297.68201	0	0	231052	0.0484838	414753	179925567
1_GNPS/01-Cent.txt.mz146.reorder.parsed.fil.uniq	mz146	6499_4.161_1397.651	0	0	225405	0.0472989	414753	179925567
1_GNPS/01-Cent.txt.mz146.reorder.parsed.fil.uniq	mz146	6715_5.118_1473.60242	0	0	236543	0.049636	414753	179925567
1_GNPS/01-Cent.txt.mz162.reorder.parsed.fil.uniq	mz162	5876_3.889_1209.59155	0	0	232763	0.0488429	414753	179925567
1_GNPS/01-Cent.txt.mz162.reorder.parsed.fil.uniq	mz162	6164_5.034_1297.68201	0	0	231052	0.0484838	414753	179925567
1_GNPS/01-Cent.txt.mz132.reorder.parsed.fil.uniq	mz132	5662_3.929_1127.59241	0	0	211368	0.0443533	414753	179925567
1_GNPS/01-Cent.txt.mz146.reorder.parsed.fil.uniq	mz146	6194_4.833_1307.65833	0	0	220197	0.046206	414753	179925567
1_GNPS/01-Cent.txt.mz132.reorder.parsed.fil.uniq	mz132	5801_4.25_1179.58154	0	0	190315	0.0399356	414753	179925567
1_GNPS/01-Cent.txt.mz146.reorder.parsed.fil.uniq	mz146	3958_3.098_825.453	0	0	202916	0.0425798	414753	179925567
1_GNPS/01-Cent.txt.mz162.reorder.parsed.fil.uniq	mz162	6143_4.486_1293.5293	0	0	199654	0.0418953	414753	179925567
1_GNPS/01-Cent.txt.mz146.reorder.parsed.fil.uniq	mz146	5654_3.756_1125.57556	0	0	178200	0.0373934	414753	179925567
1_GNPS/01-Cent.txt.mz146.reorder.parsed.fil.uniq	mz146	5774_4.403_1167.62024	0	0	171244	0.0359337	414753	179925567
1_GNPS/01-Cent.txt.mz146.reorder.parsed.fil.uniq	mz146	6247_5.239_1321.63086	0	0	174633	0.0366449	414753	179925567
1_GNPS/01-Cent.txt.mz162.reorder.parsed.fil.uniq	mz162	5943_3.697_1229.61877	0	0	184802	0.0387787	414753	179925567
1_GNPS/01-Cent.txt.mz146.reorder.parsed.fil.uniq	mz146	5719_4.026_1151.58337	0	0	163846	0.0343814	414753	179925567
1_GNPS/01-Cent.txt.mz146.reorder.parsed.fil.uniq	mz146	5734_4.115_1155.56531	0	0	156249	0.0327872	414753	179925567
1_GNPS/01-Cent.txt.mz146.reorder.parsed.fil.uniq	mz146	6041_5.066_1261.66675	0	0	166540	0.0349467	414753	179925567
1_GNPS/01-Cent.txt.mz146.reorder.parsed.fil.uniq	mz146	6306_5.413_1339.6488	0	0	158731	0.033308	414753	179925567
1_GNPS/01-Cent.txt.mz132.reorder.parsed.fil.uniq	mz132	5680_3.889_1137.57214	0	0	144183	0.0302553	414753	179925567
1_GNPS/01-Cent.txt.mz146.reorder.parsed.fil.uniq	mz146	6856_6.429_1573.88245	0	0	148383	0.0311366	414753	179925567
1_GNPS/01-Cent.txt.mz162.reorder.parsed.fil.uniq	mz162	6152_4.865_1295.59839	0	0	146411	0.0307228	414753	179925567
1_GNPS/01-Cent.txt.mz132.reorder.parsed.fil.uniq	mz132	6191_4.346_1307.53979	0	0	121987	0.0255977	414753	179925567
1_GNPS/01-Cent.txt.mz146.reorder.parsed.fil.uniq	mz146	4198_3.782_851.46588	0	0	123533	0.0259221	414753	179925567
1_GNPS/01-Cent.txt.mz146.reorder.parsed.fil.uniq	mz146	6030_5.147_1257.62756	0	0	125874	0.0264133	414753	179925567
1_GNPS/01-Cent.txt.mz146.reorder.parsed.fil.uniq	mz146	6146_3.952_1293.65698	0	0	119890	0.0251576	414753	179925567
1_GNPS/01-Cent.txt.mz146.reorder.parsed.fil.uniq	mz146	6232_5.353_1317.69019	0	0	133894	0.0280962	414753	179925567
1_GNPS/01-Cent.txt.mz146.reorder.parsed.fil.uniq	mz146	6358_3.856_1357.63098	0	0	125364	0.0263063	414753	179925567
1_GNPS/01-Cent.txt.mz146.reorder.parsed.fil.uniq	mz146	6365_5.239_1359.6582	0	0	117382	0.0246314	414753	179925567
1_GNPS/01-Cent.txt.mz146.reorder.parsed.fil.uniq	mz146	6627_4.789_1439.70728	0	0	126488	0.0265422	414753	179925567
1_GNPS/01-Cent.txt.mz146.reorder.parsed.fil.uniq	mz146	6747_5.993_1489.83398	0	0	122488	0.0257028	414753	179925567
1_GNPS/01-Cent.txt.mz146.reorder.parsed.fil.uniq	mz146	6831_5.147_1551.60632	0	0	129056	0.027081	414753	179925567
1_GNPS/01-Cent.txt.mz162.reorder.parsed.fil.uniq	mz162	5968_3.736_1237.58289	0	0	132985	0.0279055	414753	179925567
1_GNPS/01-Cent.txt.mz146.reorder.parsed.fil.uniq	mz146	5885_3.355_1211.61182	664	0.16	110191	0.0231224	414753	179925567
1_GNPS/01-Cent.txt.mz146.reorder.parsed.fil.uniq	mz146	5915_4.956_1221.6626	0	0	109553	0.0229885	414753	179925567
1_GNPS/01-Cent.txt.mz162.reorder.parsed.fil.uniq	mz162	5812_3.617_1183.58142	0	0	99887	0.0209602	414753	179925567
1_GNPS/01-Cent.txt.mz146.reorder.parsed.fil.uniq	mz146	6040_5.723_1261.65417	0	0	86622	0.0181767	414753	179925567
1_GNPS/01-Cent.txt.mz146.reorder.parsed.fil.uniq	mz146	6138_5.528_1291.70715	0	0	89196	0.0187168	414753	179925567
1_GNPS/01-Cent.txt.mz146.reorder.parsed.fil.uniq	mz146	5845_4.25_1195.55481	0	0	79795	0.0167441	414753	179925567
					476554847

## Sheet: 02
#File	SugarType	Scan	LeafArea	LeafPercTotal	RootArea	RootPercTotal	LeafTotal	RootTotal
1_GNPS/02-Cent.txt.mz162.reorder.parsed.fil.uniq	mz162	5161_5.895_1405.67798	11445248	7.63	384368	7.95	150029922	4835385		0.560558
1_GNPS/02-Cent.txt.mz162.reorder.parsed.fil.uniq	mz162	4913_5.201_1315.61072	10990400	7.33	146442	3.03	150029922	4835385
1_GNPS/02-Cent.txt.mz162.reorder.parsed.fil.uniq	mz162	5058_5.876_1369.69946	8276970	5.52	274888	5.68	150029922	4835385
1_GNPS/02-Cent.txt.mz162.reorder.parsed.fil.uniq	mz162	5197_6.095_1419.69287	7942862	5.29	181550	3.75	150029922	4835385
1_GNPS/02-Cent.txt.mz162.reorder.parsed.fil.uniq	mz162	5124_5.669_1391.66003	6530241	4.35	89323	1.85	150029922	4835385
1_GNPS/02-Cent.txt.mz162.reorder.parsed.fil.uniq	mz162	4884_5.201_1305.58484	6062354	4.04	61924	1.28	150029922	4835385
1_GNPS/02-Cent.txt.mz146.reorder.parsed.fil.uniq	mz146	4869_5.773_1299.62158	5325956	3.55	269062	5.56	150029922	4835385
1_GNPS/02-Cent.txt.mz132.reorder.parsed.fil.uniq	mz132	4831_5.569_1285.60291	4754470	3.17	200544	4.15	150029922	4835385
1_GNPS/02-Cent.txt.mz146.reorder.parsed.fil.uniq	mz146	4831_5.569_1285.60291	4754470	3.17	200544	4.15	150029922	4835385
1_GNPS/02-Cent.txt.mz162.reorder.parsed.fil.uniq	mz162	5101_6.095_1383.71558	4271466	2.85	83232	1.72	150029922	4835385
1_GNPS/02-Cent.txt.mz162.reorder.parsed.fil.uniq	mz162	5023_5.669_1355.68323	4171528	2.78	61171	1.27	150029922	4835385
1_GNPS/02-Cent.txt.mz146.reorder.parsed.fil.uniq	mz146	4841_5.773_1289.59131	3680277	2.45	123719	2.56	150029922	4835385
1_GNPS/02-Cent.txt.mz162.reorder.parsed.fil.uniq	mz162	5162_6.1_1405.67822	3269848	2.18	7367	0.15	150029922	4835385
1_GNPS/02-Cent.txt.mz162.reorder.parsed.fil.uniq	mz162	4874_4.874_1301.6012	3118021	2.08	3881	0.08	150029922	4835385
1_GNPS/02-Cent.txt.mz162.reorder.parsed.fil.uniq	mz162	4795_4.854_1273.60803	2626699	1.75	6800	0.14	150029922	4835385
1_GNPS/02-Cent.txt.mz146.reorder.parsed.fil.uniq	mz146	4746_5.499_1257.61316	2491342	1.66	24992	0.52	150029922	4835385
1_GNPS/02-Cent.txt.mz146.reorder.parsed.fil.uniq	mz146	5120_6.271_1389.68091	2458082	1.64	150296	3.11	150029922	4835385
1_GNPS/02-Cent.txt.mz146.reorder.parsed.fil.uniq	mz146	4805_5.569_1275.57214	2377749	1.58	74556	1.54	150029922	4835385
1_GNPS/02-Cent.txt.mz162.reorder.parsed.fil.uniq	mz162	5083_5.496_1377.64502	2200632	1.47	16387	0.34	150029922	4835385
1_GNPS/02-Cent.txt.mz146.reorder.parsed.fil.uniq	mz146	4920_6.2_1317.61902	1834378	1.22	29161	0.6	150029922	4835385
1_GNPS/02-Cent.txt.mz146.reorder.parsed.fil.uniq	mz146	4966_5.674_1333.61865	1715125	1.14	3696	0.08	150029922	4835385
1_GNPS/02-Cent.txt.mz162.reorder.parsed.fil.uniq	mz162	4966_5.674_1333.61865	1715125	1.14	3696	0.08	150029922	4835385
1_GNPS/02-Cent.txt.mz162.reorder.parsed.fil.uniq	mz162	5272_5.895_1454.71948	1592298	1.06	16726	0.35	150029922	4835385
1_GNPS/02-Cent.txt.mz146.reorder.parsed.fil.uniq	mz146	5082_6.418_1375.66077	1581634	1.05	3447	0.07	150029922	4835385
1_GNPS/02-Cent.txt.mz146.reorder.parsed.fil.uniq	mz146	4962_6.452_1331.63586	1542408	1.03	13209	0.27	150029922	4835385
1_GNPS/02-Cent.txt.mz162.reorder.parsed.fil.uniq	mz162	4997_5.539_1343.64014	1356660	0.9	79259	1.64	150029922	4835385
1_GNPS/02-Cent.txt.mz146.reorder.parsed.fil.uniq	mz146	5081_6.089_1375.65857	1319814	0.88	45219	0.94	150029922	4835385
1_GNPS/02-Cent.txt.mz162.reorder.parsed.fil.uniq	mz162	4952_5.333_1329.63049	1297780	0.87	13957	0.29	150029922	4835385
1_GNPS/02-Cent.txt.mz162.reorder.parsed.fil.uniq	mz162	4513_5.036_1127.54639	1223536	0.82	158041	3.27	150029922	4835385
1_GNPS/02-Cent.txt.mz162.reorder.parsed.fil.uniq	mz162	5113_5.496_1387.6676	1214713	0.81	15725	0.33	150029922	4835385
1_GNPS/02-Cent.txt.mz146.reorder.parsed.fil.uniq	mz146	5039_6.325_1361.64685	1186575	0.79	2682	0.06	150029922	4835385
1_GNPS/02-Cent.txt.mz162.reorder.parsed.fil.uniq	mz162	4847_4.874_1291.56946	1008906	0.67	973	0.02	150029922	4835385
1_GNPS/02-Cent.txt.mz162.reorder.parsed.fil.uniq	mz162	5306_6.1_1468.72815	971536	0.65	11029	0.23	150029922	4835385
1_GNPS/02-Cent.txt.mz146.reorder.parsed.fil.uniq	mz146	4989_6.341_1341.67151	952885	0.64	10132	0.21	150029922	4835385
1_GNPS/02-Cent.txt.mz146.reorder.parsed.fil.uniq	mz146	4718_5.498_1247.58362	940294	0.63	8746	0.18	150029922	4835385
1_GNPS/02-Cent.txt.mz146.reorder.parsed.fil.uniq	mz146	4907_5.961_1313.63403	936522	0.62	33965	0.7	150029922	4835385
1_GNPS/02-Cent.txt.mz162.reorder.parsed.fil.uniq	mz162	4876_5.394_1301.63525	924398	0.62	0	0	150029922	4835385
1_GNPS/02-Cent.txt.mz146.reorder.parsed.fil.uniq	mz146	4753_4.72_1259.59521	895403	0.6	12415	0.26	150029922	4835385
1_GNPS/02-Cent.txt.mz162.reorder.parsed.fil.uniq	mz162	4753_4.72_1259.59521	895403	0.6	12415	0.26	150029922	4835385
1_GNPS/02-Cent.txt.mz162.reorder.parsed.fil.uniq	mz162	5114_5.335_1387.67944	863636	0.58	5331	0.11	150029922	4835385
1_GNPS/02-Cent.txt.mz162.reorder.parsed.fil.uniq	mz162	4793_4.45_1273.56763	858394	0.57	72380	1.5	150029922	4835385
1_GNPS/02-Cent.txt.mz146.reorder.parsed.fil.uniq	mz146	4704_5.271_1243.59131	842610	0.56	8778	0.18	150029922	4835385
1_GNPS/02-Cent.txt.mz132.reorder.parsed.fil.uniq	mz132	4922_5.404_1319.60352	842396	0.56	5735	0.12	150029922	4835385
1_GNPS/02-Cent.txt.mz146.reorder.parsed.fil.uniq	mz146	4922_5.404_1319.60352	842396	0.56	5735	0.12	150029922	4835385
1_GNPS/02-Cent.txt.mz146.reorder.parsed.fil.uniq	mz146	4980_6.077_1339.69128	823767	0.55	24943	0.52	150029922	4835385
1_GNPS/02-Cent.txt.mz146.reorder.parsed.fil.uniq	mz146	5019_6.271_1353.70911	806378	0.54	42659	0.88	150029922	4835385
1_GNPS/02-Cent.txt.mz146.reorder.parsed.fil.uniq	mz146	4338_5.089_1067.56384	817628	0.54	3837	0.08	150029922	4835385
1_GNPS/02-Cent.txt.mz162.reorder.parsed.fil.uniq	mz162	4764_4.854_1263.57825	805978	0.54	2086	0.04	150029922	4835385
1_GNPS/02-Cent.txt.mz146.reorder.parsed.fil.uniq	mz146	4976_5.773_1338.6333	781102	0.52	14323	0.3	150029922	4835385
1_GNPS/02-Cent.txt.mz146.reorder.parsed.fil.uniq	mz146	4745_5.036_1257.57043	766469	0.51	166671	3.45	150029922	4835385
1_GNPS/02-Cent.txt.mz146.reorder.parsed.fil.uniq	mz146	4257_4.56_1041.51721	764794	0.51	106214	2.2	150029922	4835385
1_GNPS/02-Cent.txt.mz146.reorder.parsed.fil.uniq	mz146	5005_5.834_1347.6106	750404	0.5	7059	0.15	150029922	4835385
1_GNPS/02-Cent.txt.mz162.reorder.parsed.fil.uniq	mz162	5005_5.834_1347.6106	750404	0.5	7059	0.15	150029922	4835385
1_GNPS/02-Cent.txt.mz146.reorder.parsed.fil.uniq	mz146	4472_5.639_1111.55493	723424	0.48	497217	10.28	150029922	4835385
1_GNPS/02-Cent.txt.mz146.reorder.parsed.fil.uniq	mz146	5121_6.538_1389.68372	711458	0.47	0	0	150029922	4835385
1_GNPS/02-Cent.txt.mz146.reorder.parsed.fil.uniq	mz146	5038_5.933_1361.64539	695756	0.46	27589	0.57	150029922	4835385
1_GNPS/02-Cent.txt.mz146.reorder.parsed.fil.uniq	mz146	4870_6.217_1299.65637	690509	0.46	2304	0.05	150029922	4835385
1_GNPS/02-Cent.txt.mz162.reorder.parsed.fil.uniq	mz162	4305_3.871_1057.50696	582882	0.39	26075	0.54	150029922	4835385
1_GNPS/02-Cent.txt.mz146.reorder.parsed.fil.uniq	mz146	4960_6.316_1331.61292	590499	0.39	15953	0.33	150029922	4835385
1_GNPS/02-Cent.txt.mz162.reorder.parsed.fil.uniq	mz162	5008_5.178_1349.61877	566953	0.38	2285	0.05	150029922	4835385
1_GNPS/02-Cent.txt.mz162.reorder.parsed.fil.uniq	mz162	4794_4.355_1273.57898	515076	0.34	1370	0.03	150029922	4835385
1_GNPS/02-Cent.txt.mz146.reorder.parsed.fil.uniq	mz146	4820_6.133_1281.64417	482322	0.32	1226	0.03	150029922	4835385
1_GNPS/02-Cent.txt.mz146.reorder.parsed.fil.uniq	mz146	4940_5.933_1325.67383	469566	0.31	24047	0.5	150029922	4835385
1_GNPS/02-Cent.txt.mz162.reorder.parsed.fil.uniq	mz162	5073_5.303_1373.66492	467124	0.31	9933	0.21	150029922	4835385
1_GNPS/02-Cent.txt.mz162.reorder.parsed.fil.uniq	mz162	5026_5.773_1357.5791	445470	0.3	40790	0.84	150029922	4835385
1_GNPS/02-Cent.txt.mz146.reorder.parsed.fil.uniq	mz146	4258_4.418_1041.51733	449874	0.3	673	0.01	150029922	4835385
1_GNPS/02-Cent.txt.mz162.reorder.parsed.fil.uniq	mz162	5025_5.569_1357.53137	410878	0.27	21295	0.44	150029922	4835385
1_GNPS/02-Cent.txt.mz162.reorder.parsed.fil.uniq	mz162	4843_4.368_1289.6062	399865	0.27	6429	0.13	150029922	4835385
1_GNPS/02-Cent.txt.mz162.reorder.parsed.fil.uniq	mz162	5136_6.198_1397.72607	400378	0.27	0	0	150029922	4835385
1_GNPS/02-Cent.txt.mz162.reorder.parsed.fil.uniq	mz162	4993_5.569_1343.56018	386106	0.26	25726	0.53	150029922	4835385
1_GNPS/02-Cent.txt.mz146.reorder.parsed.fil.uniq	mz146	4578_5.77_1169.5957	397193	0.26	8571	0.18	150029922	4835385
1_GNPS/02-Cent.txt.mz162.reorder.parsed.fil.uniq	mz162	4578_5.77_1169.5957	397193	0.26	8571	0.18	150029922	4835385
1_GNPS/02-Cent.txt.mz146.reorder.parsed.fil.uniq	mz146	4809_6.004_1275.6167	377974	0.25	0	0	150029922	4835385
1_GNPS/02-Cent.txt.mz146.reorder.parsed.fil.uniq	mz146	4214_4.317_1027.50354	356592	0.24	36609	0.76	150029922	4835385
1_GNPS/02-Cent.txt.mz162.reorder.parsed.fil.uniq	mz162	4370_1.98_1077.48145	350945	0.23	0	0	150029922	4835385
1_GNPS/02-Cent.txt.mz162.reorder.parsed.fil.uniq	mz162	4479_4.814_1113.53772	331355	0.22	78723	1.63	150029922	4835385
1_GNPS/02-Cent.txt.mz162.reorder.parsed.fil.uniq	mz162	4535_5.239_1141.56702	322588	0.22	21125	0.44	150029922	4835385
1_GNPS/02-Cent.txt.mz146.reorder.parsed.fil.uniq	mz146	4774_5.898_1267.62585	332797	0.22	2594	0.05	150029922	4835385
1_GNPS/02-Cent.txt.mz146.reorder.parsed.fil.uniq	mz146	4981_6.418_1339.69434	324885	0.22	0	0	150029922	4835385
1_GNPS/02-Cent.txt.mz146.reorder.parsed.fil.uniq	mz146	4796_5.036_1273.60974	304704	0.2	17084	0.35	150029922	4835385
1_GNPS/02-Cent.txt.mz162.reorder.parsed.fil.uniq	mz162	5271_6.1_1454.70947	299911	0.2	3371	0.07	150029922	4835385
1_GNPS/02-Cent.txt.mz146.reorder.parsed.fil.uniq	mz146	4431_5.409_1097.54041	274664	0.18	283620	5.87	150029922	4835385
1_GNPS/02-Cent.txt.mz146.reorder.parsed.fil.uniq	mz146	4724_4.636_1249.56287	265504	0.18	898	0.02	150029922	4835385
1_GNPS/02-Cent.txt.mz162.reorder.parsed.fil.uniq	mz162	4724_4.636_1249.56287	265504	0.18	898	0.02	150029922	4835385
1_GNPS/02-Cent.txt.mz162.reorder.parsed.fil.uniq	mz162	4983_4.984_1340.60999	264665	0.18	0	0	150029922	4835385
1_GNPS/02-Cent.txt.mz162.reorder.parsed.fil.uniq	mz162	4515_4.901_1127.55566	259499	0.17	14194	0.29	150029922	4835385
1_GNPS/02-Cent.txt.mz162.reorder.parsed.fil.uniq	mz162	4445_4.636_1099.55322	248436	0.17	5830	0.12	150029922	4835385
1_GNPS/02-Cent.txt.mz162.reorder.parsed.fil.uniq	mz162	4307_3.755_1057.51501	244200	0.16	5388	0.11	150029922	4835385
1_GNPS/02-Cent.txt.mz146.reorder.parsed.fil.uniq	mz146	5389_5.77_1509.85925	218358	0.15	9590	0.2	150029922	4835385
1_GNPS/02-Cent.txt.mz162.reorder.parsed.fil.uniq	mz162	4807_4.145_1275.58765	179804	0.12	1671	0.03	150029922	4835385
1_GNPS/02-Cent.txt.mz146.reorder.parsed.fil.uniq	mz146	4783_5.61_1269.65002	181212	0.12	0	0	150029922	4835385
1_GNPS/02-Cent.txt.mz162.reorder.parsed.fil.uniq	mz162	4783_5.61_1269.65002	181212	0.12	0	0	150029922	4835385
1_GNPS/02-Cent.txt.mz162.reorder.parsed.fil.uniq	mz162	4480_4.697_1113.53821	155784	0.1	8168	0.17	150029922	4835385
1_GNPS/02-Cent.txt.mz162.reorder.parsed.fil.uniq	mz162	4908_4.984_1314.57104	152124	0.1	628	0.01	150029922	4835385
1_GNPS/02-Cent.txt.mz146.reorder.parsed.fil.uniq	mz146	4129_3.737_999.47211	141603	0.09	24434	0.51	150029922	4835385
1_GNPS/02-Cent.txt.mz146.reorder.parsed.fil.uniq	mz146	4646_4.697_1215.57056	131115	0.09	7829	0.16	150029922	4835385
1_GNPS/02-Cent.txt.mz146.reorder.parsed.fil.uniq	mz146	5065_5.066_1371.72473	127447	0.08	0	0	150029922	4835385
1_GNPS/02-Cent.txt.mz162.reorder.parsed.fil.uniq	mz162	4845_4.25_1289.60718	121005	0.08	0	0	150029922	4835385
1_GNPS/02-Cent.txt.mz162.reorder.parsed.fil.uniq	mz162	5116_4.606_1387.71008	110388	0.07	901	0.02	150029922	4835385
1_GNPS/02-Cent.txt.mz146.reorder.parsed.fil.uniq	mz146	4695_5.157_1239.68005	109678	0.07	719	0.01	150029922	4835385
1_GNPS/02-Cent.txt.mz162.reorder.parsed.fil.uniq	mz162	4695_5.157_1239.68005	109678	0.07	719	0.01	150029922	4835385
1_GNPS/02-Cent.txt.mz162.reorder.parsed.fil.uniq	mz162	4264_3.535_1043.49878	100345	0.07	0	0	150029922	4835385
1_GNPS/02-Cent.txt.mz146.reorder.parsed.fil.uniq	mz146	4982_6.345_1339.86707	96782	0.06	0	0	150029922	4835385
1_GNPS/02-Cent.txt.mz162.reorder.parsed.fil.uniq	mz162	4662_4.978_1225.65784	93161	0.06	0	0	150029922	4835385
1_GNPS/02-Cent.txt.mz146.reorder.parsed.fil.uniq	mz146	4342_4.869_1069.50488	41479	0.03	192948	3.99	150029922	4835385
1_GNPS/02-Cent.txt.mz146.reorder.parsed.fil.uniq	mz146	4504_5.71_1123.55115	1634	0	89041	1.84	150029922	4835385

## Sheet: 03
#File	SugarType	Scan	LeafArea	LeafPercTotal	RootArea	RootPercTotal	LeafTotal	RootTotal
1_GNPS/03-Cent.txt.mz146.reorder.parsed.fil.uniq	mz146	6461_5.81_1577.74878	2996880	24.78	286841	19.26	12091905	1489346		0.901067
1_GNPS/03-Cent.txt.mz146.reorder.parsed.fil.uniq	mz146	6406_5.81_1541.77051	1605679	13.28	242334	16.27	12091905	1489346
1_GNPS/03-Cent.txt.mz146.reorder.parsed.fil.uniq	mz146	6260_5.429_1441.71423	726393	6.01	162376	10.9	12091905	1489346
1_GNPS/03-Cent.txt.mz146.reorder.parsed.fil.uniq	mz146	6323_5.429_1477.69885	866815	7.17	151172	10.15	12091905	1489346
1_GNPS/03-Cent.txt.mz146.reorder.parsed.fil.uniq	mz146	6543_5.81_1655.7627	760204	6.29	102161	6.86	12091905	1489346
1_GNPS/03-Cent.txt.mz146.reorder.parsed.fil.uniq	mz146	6360_5.652_1499.76453	759666	6.28	86744	5.82	12091905	1489346
1_GNPS/03-Cent.txt.mz146.reorder.parsed.fil.uniq	mz146	6179_5.259_1399.70801	186814	1.54	67334	4.52	12091905	1489346
1_GNPS/03-Cent.txt.mz146.reorder.parsed.fil.uniq	mz146	6399_5.652_1535.74341	900965	7.45	66365	4.46	12091905	1489346
1_GNPS/03-Cent.txt.mz146.reorder.parsed.fil.uniq	mz146	6456_5.623_1575.73022	570367	4.72	62614	4.2	12091905	1489346
1_GNPS/03-Cent.txt.mz146.reorder.parsed.fil.uniq	mz146	6534_5.81_1645.72705	210318	1.74	44455	2.98	12091905	1489346
1_GNPS/03-Cent.txt.mz146.reorder.parsed.fil.uniq	mz146	6592_6.144_1719.84961	803099	6.64	42001	2.82	12091905	1489346
1_GNPS/03-Cent.txt.mz146.reorder.parsed.fil.uniq	mz146	6368_5.239_1513.7511	178297	1.47	39377	2.64	12091905	1489346
1_GNPS/03-Cent.txt.mz146.reorder.parsed.fil.uniq	mz146	6434_5.326_1561.76282	252657	2.09	35147	2.36	12091905	1489346
1_GNPS/03-Cent.txt.mz146.reorder.parsed.fil.uniq	mz146	6168_5.242_1395.68274	118950	0.98	30887	2.07	12091905	1489346
1_GNPS/03-Cent.txt.mz146.reorder.parsed.fil.uniq	mz146	6418_5.322_1551.74084	260309	2.15	29135	1.96	12091905	1489346
1_GNPS/03-Cent.txt.mz146.reorder.parsed.fil.uniq	mz146	6541_5.623_1653.75244	212136	1.75	21105	1.42	12091905	1489346
1_GNPS/03-Cent.txt.mz146.reorder.parsed.fil.uniq	mz146	6599_6.144_1729.87341	221346	1.83	12927	0.87	12091905	1489346
1_GNPS/03-Cent.txt.mz146.reorder.parsed.fil.uniq	mz146	6385_5.428_1526.73779	97782	0.81	5515	0.37	12091905	1489346
1_GNPS/03-Cent.txt.mz162.reorder.parsed.fil.uniq	mz162	5926_2.82_1273.61401	215167	1.78	856	0.06	12091905	1489346
1_GNPS/03-Cent.txt.mz146.reorder.parsed.fil.uniq	mz146	5331_3.134_1011.5025	148061	1.22	0	0	12091905	1489346

## Sheet: 04
#File	SugarType	Scan	LeafArea	LeafPercTotal	RootArea	RootPercTotal	LeafTotal	RootTotal
1_GNPS/04-Cent.txt.mz146.reorder.parsed.fil.uniq	mz146	9159_5.796_1541.77173	3495883	4.24	4740774	9.72	82384853	48759858		0.533742
1_GNPS/04-Cent.txt.mz146.reorder.parsed.fil.uniq	mz146	8613_5.796_1423.70959	2910072	3.53	4066355	8.34	82384853	48759858
1_GNPS/04-Cent.txt.mz146.reorder.parsed.fil.uniq	mz146	9136_5.653_1535.73145	4847095	5.88	3977706	8.16	82384853	48759858
1_GNPS/04-Cent.txt.mz146.reorder.parsed.fil.uniq	mz146	8887_5.439_1477.69788	554667	0.67	2761050	5.66	82384853	48759858
1_GNPS/04-Cent.txt.mz146.reorder.parsed.fil.uniq	mz146	8382_5.653_1381.69116	2926975	3.55	2597274	5.33	82384853	48759858
1_GNPS/04-Cent.txt.mz146.reorder.parsed.fil.uniq	mz146	9034_5.243_1513.73499	84485	0.1	2200920	4.51	82384853	48759858
1_GNPS/04-Cent.txt.mz146.reorder.parsed.fil.uniq	mz146	9189_5.243_1549.71216	46457	0.06	1979720	4.06	82384853	48759858
1_GNPS/04-Cent.txt.mz146.reorder.parsed.fil.uniq	mz146	8600_5.63_1421.68677	246825	0.3	1555806	3.19	82384853	48759858
1_GNPS/04-Cent.txt.mz146.reorder.parsed.fil.uniq	mz146	8433_5.774_1389.67859	269130	0.33	1545831	3.17	82384853	48759858
1_GNPS/04-Cent.txt.mz146.reorder.parsed.fil.uniq	mz146	9554_5.796_1655.76355	1201449	1.46	1519258	3.12	82384853	48759858
1_GNPS/04-Cent.txt.mz146.reorder.parsed.fil.uniq	mz146	8087_5.439_1323.6593	409503	0.5	1396972	2.87	82384853	48759858
1_GNPS/04-Cent.txt.mz146.reorder.parsed.fil.uniq	mz146	8485_5.276_1399.70972	252769	0.31	1395232	2.86	82384853	48759858
1_GNPS/04-Cent.txt.mz146.reorder.parsed.fil.uniq	mz146	8702_5.439_1441.71375	510838	0.62	1368166	2.81	82384853	48759858
1_GNPS/04-Cent.txt.mz146.reorder.parsed.fil.uniq	mz146	9173_5.653_1545.77124	1601752	1.94	1251372	2.57	82384853	48759858
1_GNPS/04-Cent.txt.mz146.reorder.parsed.fil.uniq	mz146	9420_5.647_1613.75708	1425394	1.73	1155469	2.37	82384853	48759858
1_GNPS/04-Cent.txt.mz146.reorder.parsed.fil.uniq	mz146	9765_6.14_1719.8501	1015211	1.23	1013717	2.08	82384853	48759858
1_GNPS/04-Cent.txt.mz146.reorder.parsed.fil.uniq	mz146	9670_6.035_1691.81482	203743	0.25	1007071	2.07	82384853	48759858
1_GNPS/04-Cent.txt.mz146.reorder.parsed.fil.uniq	mz146	8880_5.241_1475.67896	894492	1.09	990945	2.03	82384853	48759858
1_GNPS/04-Cent.txt.mz146.reorder.parsed.fil.uniq	mz146	8220_5.647_1351.68994	85088	0.1	917386	1.88	82384853	48759858
1_GNPS/04-Cent.txt.mz146.reorder.parsed.fil.uniq	mz146	8692_5.236_1439.70374	105311	0.13	879773	1.8	82384853	48759858
1_GNPS/04-Cent.txt.mz162.reorder.parsed.fil.uniq	mz162	8692_5.236_1439.70374	105311	0.13	879773	1.8	82384853	48759858
1_GNPS/04-Cent.txt.mz146.reorder.parsed.fil.uniq	mz146	8232_5.764_1353.70703	212405	0.26	830498	1.7	82384853	48759858
1_GNPS/04-Cent.txt.mz146.reorder.parsed.fil.uniq	mz146	8472_5.337_1397.7113	119803	0.15	786567	1.61	82384853	48759858
1_GNPS/04-Cent.txt.mz146.reorder.parsed.fil.uniq	mz146	9123_5.473_1533.71985	40540	0.05	626228	1.28	82384853	48759858
1_GNPS/04-Cent.txt.mz146.reorder.parsed.fil.uniq	mz146	8078_5.243_1321.6405	42057	0.05	595722	1.22	82384853	48759858
1_GNPS/04-Cent.txt.mz146.reorder.parsed.fil.uniq	mz146	8676_5.647_1436.70374	31270	0.04	519995	1.07	82384853	48759858
1_GNPS/04-Cent.txt.mz146.reorder.parsed.fil.uniq	mz146	7942_5.273_1297.646	22226	0.03	474901	0.97	82384853	48759858
1_GNPS/04-Cent.txt.mz146.reorder.parsed.fil.uniq	mz146	9272_5.614_1575.77417	385565	0.47	461650	0.95	82384853	48759858
1_GNPS/04-Cent.txt.mz146.reorder.parsed.fil.uniq	mz146	9463_5.614_1624.77405	49808	0.06	460037	0.94	82384853	48759858
1_GNPS/04-Cent.txt.mz146.reorder.parsed.fil.uniq	mz146	8965_5.512_1497.74341	63450	0.08	408518	0.84	82384853	48759858
1_GNPS/04-Cent.txt.mz146.reorder.parsed.fil.uniq	mz146	9408_5.796_1609.75281	312936	0.38	368255	0.76	82384853	48759858
1_GNPS/04-Cent.txt.mz146.reorder.parsed.fil.uniq	mz146	7887_5.241_1287.63672	21805	0.03	265263	0.54	82384853	48759858
1_GNPS/04-Cent.txt.mz146.reorder.parsed.fil.uniq	mz146	9076_5.647_1521.74109	332824	0.4	257517	0.53	82384853	48759858
1_GNPS/04-Cent.txt.mz146.reorder.parsed.fil.uniq	mz146	9951_5.782_1798.00684	55446	0.07	251576	0.52	82384853	48759858
1_GNPS/04-Cent.txt.mz162.reorder.parsed.fil.uniq	mz162	9000_3.758_1503.76111	622	0	236875	0.49	82384853	48759858
1_GNPS/04-Cent.txt.mz146.reorder.parsed.fil.uniq	mz146	9109_5.596_1531.71436	21244	0.03	232748	0.48	82384853	48759858
1_GNPS/04-Cent.txt.mz146.reorder.parsed.fil.uniq	mz146	9640_6.137_1683.87268	284643	0.35	234866	0.48	82384853	48759858
1_GNPS/04-Cent.txt.mz146.reorder.parsed.fil.uniq	mz146	8233_5.541_1353.70862	46684	0.06	211219	0.43	82384853	48759858
1_GNPS/04-Cent.txt.mz146.reorder.parsed.fil.uniq	mz146	8568_4.88_1415.70801	71657	0.09	207895	0.43	82384853	48759858
1_GNPS/04-Cent.txt.mz146.reorder.parsed.fil.uniq	mz146	8041_5.018_1315.66016	217076	0.26	198854	0.41	82384853	48759858
1_GNPS/04-Cent.txt.mz146.reorder.parsed.fil.uniq	mz146	8658_5.369_1433.67261	38018	0.05	197663	0.41	82384853	48759858
1_GNPS/04-Cent.txt.mz146.reorder.parsed.fil.uniq	mz146	7621_2.943_1233.62122	136177	0.17	190308	0.39	82384853	48759858
1_GNPS/04-Cent.txt.mz146.reorder.parsed.fil.uniq	mz146	7631_5.752_1235.64038	66334	0.08	175719	0.36	82384853	48759858
1_GNPS/04-Cent.txt.mz146.reorder.parsed.fil.uniq	mz146	8231_5.305_1353.67188	38267	0.05	154670	0.32	82384853	48759858
1_GNPS/04-Cent.txt.mz146.reorder.parsed.fil.uniq	mz146	6972_2.952_1087.55896	15665	0.02	140463	0.29	82384853	48759858
1_GNPS/04-Cent.txt.mz146.reorder.parsed.fil.uniq	mz146	8914_5.473_1485.74646	29837	0.04	140361	0.29	82384853	48759858
1_GNPS/04-Cent.txt.mz146.reorder.parsed.fil.uniq	mz146	9249_6.14_1565.81079	166108	0.2	135940	0.28	82384853	48759858
1_GNPS/04-Cent.txt.mz146.reorder.parsed.fil.uniq	mz146	5163_5.082_851.46509	9669	0.01	105544	0.22	82384853	48759858
1_GNPS/04-Cent.txt.mz146.reorder.parsed.fil.uniq	mz146	7845_5.067_1279.63477	9601	0.01	97079	0.2	82384853	48759858
1_GNPS/04-Cent.txt.mz162.reorder.parsed.fil.uniq	mz162	7681_2.366_1249.60925	160072	0.19	84449	0.17	82384853	48759858
1_GNPS/04-Cent.txt.mz146.reorder.parsed.fil.uniq	mz146	9099_5.589_1527.78662	45034	0.05	72120	0.15	82384853	48759858
1_GNPS/04-Cent.txt.mz162.reorder.parsed.fil.uniq	mz162	7913_2.599_1291.61987	443618	0.54	68322	0.14	82384853	48759858
1_GNPS/04-Cent.txt.mz146.reorder.parsed.fil.uniq	mz146	8904_5.386_1483.69995	105592	0.13	59836	0.12	82384853	48759858
1_GNPS/04-Cent.txt.mz146.reorder.parsed.fil.uniq	mz146	6857_5.095_1067.56299	321534	0.39	55533	0.11	82384853	48759858
1_GNPS/04-Cent.txt.mz162.reorder.parsed.fil.uniq	mz162	8403_4.96_1385.65869	725964	0.88	41921	0.09	82384853	48759858
1_GNPS/04-Cent.txt.mz146.reorder.parsed.fil.uniq	mz146	6333_2.648_987.50916	247633	0.3	40667	0.08	82384853	48759858
1_GNPS/04-Cent.txt.mz162.reorder.parsed.fil.uniq	mz162	9528_4.968_1645.74475	215233	0.26	27963	0.06	82384853	48759858
1_GNPS/04-Cent.txt.mz146.reorder.parsed.fil.uniq	mz146	7808_3.476_1273.64429	184232	0.22	17779	0.04	82384853	48759858
1_GNPS/04-Cent.txt.mz146.reorder.parsed.fil.uniq	mz146	7869_4.505_1283.5957	125242	0.15	16672	0.03	82384853	48759858
1_GNPS/04-Cent.txt.mz146.reorder.parsed.fil.uniq	mz146	3588_2.414_725.39813	1518072	1.84	9106	0.02	82384853	48759858
1_GNPS/04-Cent.txt.mz146.reorder.parsed.fil.uniq	mz146	7210_2.635_1133.56323	129051	0.16	11265	0.02	82384853	48759858
1_GNPS/04-Cent.txt.mz162.reorder.parsed.fil.uniq	mz162	8344_5.279_1373.61572	615777	0.75	7511	0.02	82384853	48759858
1_GNPS/04-Cent.txt.mz162.reorder.parsed.fil.uniq	mz162	8380_5.371_1381.6311	135211	0.16	10389	0.02	82384853	48759858
1_GNPS/04-Cent.txt.mz162.reorder.parsed.fil.uniq	mz162	8903_5.179_1483.68872	2632149	3.19	11021	0.02	82384853	48759858
1_GNPS/04-Cent.txt.mz162.reorder.parsed.fil.uniq	mz162	6332_2.203_987.50891	533210	0.65	5639	0.01	82384853	48759858
1_GNPS/04-Cent.txt.mz162.reorder.parsed.fil.uniq	mz162	7269_2.108_1149.56091	250588	0.3	2440	0.01	82384853	48759858
1_GNPS/04-Cent.txt.mz162.reorder.parsed.fil.uniq	mz162	7435_4.761_1189.53979	166929	0.2	2926	0.01	82384853	48759858
1_GNPS/04-Cent.txt.mz162.reorder.parsed.fil.uniq	mz162	7481_4.761_1199.5752	242331	0.29	3676	0.01	82384853	48759858
1_GNPS/04-Cent.txt.mz162.reorder.parsed.fil.uniq	mz162	7614_2.776_1231.59619	233128	0.28	6041	0.01	82384853	48759858
1_GNPS/04-Cent.txt.mz162.reorder.parsed.fil.uniq	mz162	8388_5.435_1383.64282	337881	0.41	5914	0.01	82384853	48759858
1_GNPS/04-Cent.txt.mz162.reorder.parsed.fil.uniq	mz162	8444_5.152_1391.62317	515518	0.63	2600	0.01	82384853	48759858
1_GNPS/04-Cent.txt.mz162.reorder.parsed.fil.uniq	mz162	8820_5.123_1461.66602	115267	0.14	2612	0.01	82384853	48759858
1_GNPS/04-Cent.txt.mz162.reorder.parsed.fil.uniq	mz162	9374_5.098_1601.75525	355629	0.43	6641	0.01	82384853	48759858
1_GNPS/04-Cent.txt.mz132.reorder.parsed.fil.uniq	mz132	6498_3.565_1011.50739	200665	0.24	0	0	82384853	48759858
1_GNPS/04-Cent.txt.mz146.reorder.parsed.fil.uniq	mz146	5530_2.29_887.4519	219422	0.27	782	0	82384853	48759858
1_GNPS/04-Cent.txt.mz146.reorder.parsed.fil.uniq	mz146	5767_2.637_915.44501	166352	0.2	0	0	82384853	48759858
1_GNPS/04-Cent.txt.mz146.reorder.parsed.fil.uniq	mz146	5768_2.753_915.44952	216591	0.26	0	0	82384853	48759858
1_GNPS/04-Cent.txt.mz146.reorder.parsed.fil.uniq	mz146	6035_3.056_947.42535	244101	0.3	0	0	82384853	48759858
1_GNPS/04-Cent.txt.mz146.reorder.parsed.fil.uniq	mz146	6113_3.056_957.45636	925582	1.12	0	0	82384853	48759858
1_GNPS/04-Cent.txt.mz146.reorder.parsed.fil.uniq	mz146	6498_3.565_1011.50739	200665	0.24	0	0	82384853	48759858
1_GNPS/04-Cent.txt.mz146.reorder.parsed.fil.uniq	mz146	6518_3.216_1015.50323	211430	0.26	0	0	82384853	48759858
1_GNPS/04-Cent.txt.mz146.reorder.parsed.fil.uniq	mz146	6611_3.011_1029.51453	661715	0.8	600	0	82384853	48759858
1_GNPS/04-Cent.txt.mz146.reorder.parsed.fil.uniq	mz146	6720_3.678_1047.47778	363967	0.44	0	0	82384853	48759858
1_GNPS/04-Cent.txt.mz146.reorder.parsed.fil.uniq	mz146	6721_3.565_1047.48071	240466	0.29	0	0	82384853	48759858
1_GNPS/04-Cent.txt.mz146.reorder.parsed.fil.uniq	mz146	6802_3.678_1057.51086	1027604	1.25	373	0	82384853	48759858
1_GNPS/04-Cent.txt.mz146.reorder.parsed.fil.uniq	mz146	6913_5.621_1077.55115	361358	0.44	0	0	82384853	48759858
1_GNPS/04-Cent.txt.mz146.reorder.parsed.fil.uniq	mz146	7115_5.519_1113.52625	491284	0.6	0	0	82384853	48759858
1_GNPS/04-Cent.txt.mz146.reorder.parsed.fil.uniq	mz146	7166_5.519_1123.55139	585440	0.71	0	0	82384853	48759858
1_GNPS/04-Cent.txt.mz146.reorder.parsed.fil.uniq	mz146	7203_5.698_1131.55786	155827	0.19	0	0	82384853	48759858
1_GNPS/04-Cent.txt.mz146.reorder.parsed.fil.uniq	mz146	7213_5.843_1133.56934	586950	0.71	0	0	82384853	48759858
1_GNPS/04-Cent.txt.mz146.reorder.parsed.fil.uniq	mz146	7231_4.682_1139.54895	284629	0.35	0	0	82384853	48759858
1_GNPS/04-Cent.txt.mz146.reorder.parsed.fil.uniq	mz146	7368_5.245_1173.5481	156567	0.19	0	0	82384853	48759858
1_GNPS/04-Cent.txt.mz146.reorder.parsed.fil.uniq	mz146	7454_4.354_1193.59863	229145	0.28	0	0	82384853	48759858
1_GNPS/04-Cent.txt.mz146.reorder.parsed.fil.uniq	mz146	7462_4.478_1195.6145	501644	0.61	1445	0	82384853	48759858
1_GNPS/04-Cent.txt.mz146.reorder.parsed.fil.uniq	mz146	7494_3.508_1203.56787	337501	0.41	0	0	82384853	48759858
1_GNPS/04-Cent.txt.mz146.reorder.parsed.fil.uniq	mz146	7532_5.698_1211.56299	654025	0.79	0	0	82384853	48759858
1_GNPS/04-Cent.txt.mz146.reorder.parsed.fil.uniq	mz146	7545_5.843_1213.5719	3166628	3.84	1486	0	82384853	48759858
1_GNPS/04-Cent.txt.mz146.reorder.parsed.fil.uniq	mz146	7584_5.843_1223.59912	1386628	1.68	0	0	82384853	48759858
1_GNPS/04-Cent.txt.mz146.reorder.parsed.fil.uniq	mz146	7650_4.101_1239.60742	105091	0.13	0	0	82384853	48759858
1_GNPS/04-Cent.txt.mz146.reorder.parsed.fil.uniq	mz146	7719_5.435_1256.58984	193976	0.24	0	0	82384853	48759858
1_GNPS/04-Cent.txt.mz146.reorder.parsed.fil.uniq	mz146	7726_5.621_1257.56934	827946	1	0	0	82384853	48759858
1_GNPS/04-Cent.txt.mz146.reorder.parsed.fil.uniq	mz146	7773_5.621_1267.59216	355588	0.43	0	0	82384853	48759858
1_GNPS/04-Cent.txt.mz146.reorder.parsed.fil.uniq	mz146	7878_4.252_1285.60535	166587	0.2	0	0	82384853	48759858
1_GNPS/04-Cent.txt.mz146.reorder.parsed.fil.uniq	mz146	7930_5.572_1295.63098	182945	0.22	674	0	82384853	48759858
1_GNPS/04-Cent.txt.mz146.reorder.parsed.fil.uniq	mz146	7962_4.252_1301.60474	110598	0.13	0	0	82384853	48759858
1_GNPS/04-Cent.txt.mz146.reorder.parsed.fil.uniq	mz146	7990_5.621_1306.60413	149157	0.18	0	0	82384853	48759858
1_GNPS/04-Cent.txt.mz146.reorder.parsed.fil.uniq	mz146	8178_4.252_1341.67236	121281	0.15	0	0	82384853	48759858
1_GNPS/04-Cent.txt.mz146.reorder.parsed.fil.uniq	mz146	8242_5.778_1355.59985	583960	0.71	0	0	82384853	48759858
1_GNPS/04-Cent.txt.mz146.reorder.parsed.fil.uniq	mz146	8253_5.89_1357.6156	824328	1	935	0	82384853	48759858
1_GNPS/04-Cent.txt.mz146.reorder.parsed.fil.uniq	mz146	8254_4.085_1357.66357	470640	0.57	0	0	82384853	48759858
1_GNPS/04-Cent.txt.mz146.reorder.parsed.fil.uniq	mz146	8289_5.778_1365.63306	208883	0.25	0	0	82384853	48759858
1_GNPS/04-Cent.txt.mz146.reorder.parsed.fil.uniq	mz146	8303_5.665_1367.64648	826943	1	534	0	82384853	48759858
1_GNPS/04-Cent.txt.mz146.reorder.parsed.fil.uniq	mz146	8304_5.89_1367.64746	414612	0.5	439	0	82384853	48759858
1_GNPS/04-Cent.txt.mz146.reorder.parsed.fil.uniq	mz146	8384_5.778_1382.60486	66785	0.08	0	0	82384853	48759858
1_GNPS/04-Cent.txt.mz162.reorder.parsed.fil.uniq	mz162	6235_2.658_973.45056	120144	0.15	0	0	82384853	48759858
1_GNPS/04-Cent.txt.mz162.reorder.parsed.fil.uniq	mz162	6334_2.36_987.50952	275763	0.33	248	0	82384853	48759858
1_GNPS/04-Cent.txt.mz162.reorder.parsed.fil.uniq	mz162	6890_3.138_1073.50708	342186	0.42	0	0	82384853	48759858
1_GNPS/04-Cent.txt.mz162.reorder.parsed.fil.uniq	mz162	6911_2.147_1077.49915	125573	0.15	0	0	82384853	48759858
1_GNPS/04-Cent.txt.mz162.reorder.parsed.fil.uniq	mz162	7005_4.861_1093.54224	119214	0.14	0	0	82384853	48759858
1_GNPS/04-Cent.txt.mz162.reorder.parsed.fil.uniq	mz162	7148_2.313_1119.51245	190798	0.23	0	0	82384853	48759858
1_GNPS/04-Cent.txt.mz162.reorder.parsed.fil.uniq	mz162	7185_3.186_1127.54639	289270	0.35	0	0	82384853	48759858
1_GNPS/04-Cent.txt.mz162.reorder.parsed.fil.uniq	mz162	7190_4.952_1129.52234	573861	0.7	0	0	82384853	48759858
1_GNPS/04-Cent.txt.mz162.reorder.parsed.fil.uniq	mz162	7383_2.455_1177.55151	274670	0.33	725	0	82384853	48759858
1_GNPS/04-Cent.txt.mz162.reorder.parsed.fil.uniq	mz162	7223_4.761_1137.53345	163702	0.2	0	0	82384853	48759858
1_GNPS/04-Cent.txt.mz162.reorder.parsed.fil.uniq	mz162	7229_4.952_1139.5459	675515	0.82	0	0	82384853	48759858
1_GNPS/04-Cent.txt.mz162.reorder.parsed.fil.uniq	mz162	7290_3.848_1155.54248	107631	0.13	0	0	82384853	48759858
1_GNPS/04-Cent.txt.mz162.reorder.parsed.fil.uniq	mz162	7369_2.753_1173.55334	625240	0.76	0	0	82384853	48759858
1_GNPS/04-Cent.txt.mz162.reorder.parsed.fil.uniq	mz162	7446_2.334_1191.57129	301940	0.37	0	0	82384853	48759858
1_GNPS/04-Cent.txt.mz162.reorder.parsed.fil.uniq	mz162	7471_4.27_1197.55859	190970	0.23	0	0	82384853	48759858
1_GNPS/04-Cent.txt.mz162.reorder.parsed.fil.uniq	mz162	7518_2.753_1209.53149	415214	0.5	0	0	82384853	48759858
1_GNPS/04-Cent.txt.mz162.reorder.parsed.fil.uniq	mz162	7598_5.279_1227.55347	635149	0.77	0	0	82384853	48759858
1_GNPS/04-Cent.txt.mz162.reorder.parsed.fil.uniq	mz162	7603_5.435_1229.5658	2000711	2.43	1164	0	82384853	48759858
1_GNPS/04-Cent.txt.mz162.reorder.parsed.fil.uniq	mz162	7647_5.435_1239.59607	1386740	1.68	0	0	82384853	48759858
1_GNPS/04-Cent.txt.mz162.reorder.parsed.fil.uniq	mz162	7790_4.97_1271.55188	152622	0.19	0	0	82384853	48759858
1_GNPS/04-Cent.txt.mz162.reorder.parsed.fil.uniq	mz162	7802_5.123_1273.5625	240084	0.29	0	0	82384853	48759858
1_GNPS/04-Cent.txt.mz162.reorder.parsed.fil.uniq	mz162	7804_3.088_1273.60864	2105228	2.56	0	0	82384853	48759858
1_GNPS/04-Cent.txt.mz162.reorder.parsed.fil.uniq	mz162	7805_2.917_1273.61389	198586	0.24	704	0	82384853	48759858
1_GNPS/04-Cent.txt.mz162.reorder.parsed.fil.uniq	mz162	7835_2.863_1277.60925	215743	0.26	692	0	82384853	48759858
1_GNPS/04-Cent.txt.mz162.reorder.parsed.fil.uniq	mz162	7912_2.816_1291.61975	166322	0.2	0	0	82384853	48759858
1_GNPS/04-Cent.txt.mz162.reorder.parsed.fil.uniq	mz162	8006_3.088_1309.57947	564747	0.69	0	0	82384853	48759858
1_GNPS/04-Cent.txt.mz162.reorder.parsed.fil.uniq	mz162	8121_4.101_1333.58484	272431	0.33	0	0	82384853	48759858
1_GNPS/04-Cent.txt.mz162.reorder.parsed.fil.uniq	mz162	8178_4.252_1341.67236	121281	0.15	0	0	82384853	48759858
1_GNPS/04-Cent.txt.mz162.reorder.parsed.fil.uniq	mz162	8186_4.101_1343.60815	281486	0.34	742	0	82384853	48759858
1_GNPS/04-Cent.txt.mz162.reorder.parsed.fil.uniq	mz162	8244_3.759_1355.65027	129503	0.16	0	0	82384853	48759858
1_GNPS/04-Cent.txt.mz162.reorder.parsed.fil.uniq	mz162	8328_5.123_1371.59912	129596	0.16	0	0	82384853	48759858
1_GNPS/04-Cent.txt.mz162.reorder.parsed.fil.uniq	mz162	8331_3.678_1371.63916	224346	0.27	0	0	82384853	48759858
1_GNPS/04-Cent.txt.mz162.reorder.parsed.fil.uniq	mz162	8345_5.519_1373.61572	876469	1.06	0	0	82384853	48759858
1_GNPS/04-Cent.txt.mz162.reorder.parsed.fil.uniq	mz162	8346_4.529_1373.61816	264714	0.32	0	0	82384853	48759858
1_GNPS/04-Cent.txt.mz162.reorder.parsed.fil.uniq	mz162	8347_3.18_1373.65344	2485239	3.02	0	0	82384853	48759858
1_GNPS/04-Cent.txt.mz162.reorder.parsed.fil.uniq	mz162	8348_3.393_1373.6571	315960	0.38	0	0	82384853	48759858
1_GNPS/04-Cent.txt.mz162.reorder.parsed.fil.uniq	mz162	8355_3.632_1373.70496	140928	0.17	0	0	82384853	48759858
1_GNPS/04-Cent.txt.mz162.reorder.parsed.fil.uniq	mz162	8391_4.523_1383.64563	211969	0.26	0	0	82384853	48759858
1_GNPS/04-Cent.txt.mz162.reorder.parsed.fil.uniq	mz162	8431_4.434_1389.60962	181330	0.22	0	0	82384853	48759858
1_GNPS/04-Cent.txt.mz162.reorder.parsed.fil.uniq	mz162	8480_4.993_1399.63721	172264	0.21	417	0	82384853	48759858
1_GNPS/04-Cent.txt.mz162.reorder.parsed.fil.uniq	mz162	8498_5.152_1401.64929	395621	0.48	1182	0	82384853	48759858
1_GNPS/04-Cent.txt.mz162.reorder.parsed.fil.uniq	mz162	8499_3.806_1401.65173	533903	0.65	683	0	82384853	48759858
1_GNPS/04-Cent.txt.mz162.reorder.parsed.fil.uniq	mz162	8501_4.061_1401.65991	311927	0.38	0	0	82384853	48759858
1_GNPS/04-Cent.txt.mz162.reorder.parsed.fil.uniq	mz162	8590_2.981_1419.67285	191345	0.23	1314	0	82384853	48759858
1_GNPS/04-Cent.txt.mz162.reorder.parsed.fil.uniq	mz162	8709_4.555_1443.66833	590261	0.72	0	0	82384853	48759858
1_GNPS/04-Cent.txt.mz162.reorder.parsed.fil.uniq	mz162	8727_4.713_1445.68286	1472525	1.79	0	0	82384853	48759858
1_GNPS/04-Cent.txt.mz162.reorder.parsed.fil.uniq	mz162	8728_4.926_1445.68311	694397	0.84	926	0	82384853	48759858
1_GNPS/04-Cent.txt.mz162.reorder.parsed.fil.uniq	mz162	8730_4.291_1445.69702	234172	0.28	0	0	82384853	48759858
1_GNPS/04-Cent.txt.mz162.reorder.parsed.fil.uniq	mz162	8905_4.643_1483.703	198533	0.24	0	0	82384853	48759858
1_GNPS/04-Cent.txt.mz162.reorder.parsed.fil.uniq	mz162	8912_5.343_1485.70447	1245859	1.51	0	0	82384853	48759858
1_GNPS/04-Cent.txt.mz162.reorder.parsed.fil.uniq	mz162	9067_3.075_1519.71936	592545	0.72	0	0	82384853	48759858
1_GNPS/04-Cent.txt.mz162.reorder.parsed.fil.uniq	mz162	9177_4.682_1547.70911	130611	0.16	862	0	82384853	48759858
1_GNPS/04-Cent.txt.mz162.reorder.parsed.fil.uniq	mz162	9227_3.445_1559.72229	134408	0.16	0	0	82384853	48759858
1_GNPS/04-Cent.txt.mz162.reorder.parsed.fil.uniq	mz162	9283_3.292_1577.72766	239294	0.29	0	0	82384853	48759858
1_GNPS/04-Cent.txt.mz162.reorder.parsed.fil.uniq	mz162	9320_4.195_1587.71106	192396	0.23	0	0	82384853	48759858
1_GNPS/04-Cent.txt.mz162.reorder.parsed.fil.uniq	mz162	9347_3.962_1595.69495	153147	0.19	0	0	82384853	48759858
1_GNPS/04-Cent.txt.mz162.reorder.parsed.fil.uniq	mz162	9368_3.848_1599.73999	117573	0.14	0	0	82384853	48759858
1_GNPS/04-Cent.txt.mz162.reorder.parsed.fil.uniq	mz162	9377_3.746_1601.76135	129737	0.16	0	0	82384853	48759858
1_GNPS/04-Cent.txt.mz162.reorder.parsed.fil.uniq	mz162	9390_3.962_1605.71765	222830	0.27	0	0	82384853	48759858
1_GNPS/04-Cent.txt.mz162.reorder.parsed.fil.uniq	mz162	9433_5.078_1617.71655	125429	0.15	2387	0	82384853	48759858
1_GNPS/04-Cent.txt.mz162.reorder.parsed.fil.uniq	mz162	9435_3.678_1617.74768	429358	0.52	0	0	82384853	48759858
1_GNPS/04-Cent.txt.mz162.reorder.parsed.fil.uniq	mz162	9437_3.904_1617.75037	209255	0.25	0	0	82384853	48759858

## Sheet: 05
#File	SugarType	Scan	LeafArea	LeafPercTotal	RootArea	RootPercTotal	LeafTotal	RootTotal
1_GNPS/05-Cent.txt.mz146.reorder.parsed.fil.uniq	mz146	3906_2.412_725.4007	0	0	1824965	18.82	0	9698736			#DIV/0!
1_GNPS/05-Cent.txt.mz146.reorder.parsed.fil.uniq	mz146	6998_6.511_1217.60864	0	0	1350814	13.93	0	9698736
1_GNPS/05-Cent.txt.mz146.reorder.parsed.fil.uniq	mz146	7061_6.294_1252.63391	0	0	1148734	11.84	0	9698736
1_GNPS/05-Cent.txt.mz146.reorder.parsed.fil.uniq	mz146	6929_6.534_1181.62927	0	0	891202	9.19	0	9698736
1_GNPS/05-Cent.txt.mz146.reorder.parsed.fil.uniq	mz146	6945_6.139_1189.57727	0	0	761718	7.85	0	9698736
1_GNPS/05-Cent.txt.mz132.reorder.parsed.fil.uniq	mz132	6961_6.139_1199.60413	0	0	522040	5.38	0	9698736
1_GNPS/05-Cent.txt.mz146.reorder.parsed.fil.uniq	mz146	6961_6.139_1199.60413	0	0	522040	5.38	0	9698736
1_GNPS/05-Cent.txt.mz146.reorder.parsed.fil.uniq	mz146	7088_6.534_1266.6438	0	0	458770	4.73	0	9698736
1_GNPS/05-Cent.txt.mz146.reorder.parsed.fil.uniq	mz146	7458_6.294_1451.87952	0	0	418054	4.31	0	9698736
1_GNPS/05-Cent.txt.mz146.reorder.parsed.fil.uniq	mz146	7485_4.905_1469.76147	0	0	340818	3.51	0	9698736
1_GNPS/05-Cent.txt.mz146.reorder.parsed.fil.uniq	mz146	7465_4.774_1455.73938	0	0	258072	2.66	0	9698736
1_GNPS/05-Cent.txt.mz146.reorder.parsed.fil.uniq	mz146	7633_4.116_1631.80774	0	0	201819	2.08	0	9698736
1_GNPS/05-Cent.txt.mz146.reorder.parsed.fil.uniq	mz146	7509_6.268_1483.72546	0	0	163990	1.69	0	9698736
1_GNPS/05-Cent.txt.mz132.reorder.parsed.fil.uniq	mz132	6962_6.021_1199.60474	0	0	149342	1.54	0	9698736
1_GNPS/05-Cent.txt.mz146.reorder.parsed.fil.uniq	mz146	6962_6.021_1199.60474	0	0	149342	1.54	0	9698736
1_GNPS/05-Cent.txt.mz146.reorder.parsed.fil.uniq	mz146	7065_4.989_1255.70471	0	0	139388	1.44	0	9698736
1_GNPS/05-Cent.txt.mz146.reorder.parsed.fil.uniq	mz146	6946_6.021_1189.57812	0	0	137765	1.42	0	9698736
1_GNPS/05-Cent.txt.mz146.reorder.parsed.fil.uniq	mz146	7399_5.696_1413.68726	0	0	136004	1.4	0	9698736
1_GNPS/05-Cent.txt.mz146.reorder.parsed.fil.uniq	mz146	7535_6.414_1497.74561	0	0	123859	1.28	0	9698736

## Sheet: 06
#File	SugarType	Scan	LeafArea	LeafPercTotal	RootArea	RootPercTotal	LeafTotal	RootTotal
1_GNPS/06-Cent.txt.mz146.reorder.parsed.fil.uniq	mz146	7378_5.575_1065.54858	3495	2.09	2146116	10.52	167523	20403578		0.186302
1_GNPS/06-Cent.txt.mz146.reorder.parsed.fil.uniq	mz146	7231_5.112_1037.55591	0	0	1786621	8.76	167523	20403578
1_GNPS/06-Cent.txt.mz162.reorder.parsed.fil.uniq	mz162	5821_1.569_871.45343	0	0	1420608	6.96	167523	20403578
1_GNPS/06-Cent.txt.mz162.reorder.parsed.fil.uniq	mz162	7504_4.564_1089.52881	0	0	1235574	6.06	167523	20403578
1_GNPS/06-Cent.txt.mz146.reorder.parsed.fil.uniq	mz146	5394_4.519_837.45056	64471	38.48	1232383	6.04	167523	20403578
1_GNPS/06-Cent.txt.mz146.reorder.parsed.fil.uniq	mz146	7581_5.575_1104.55688	608	0.36	1129902	5.54	167523	20403578
1_GNPS/06-Cent.txt.mz162.reorder.parsed.fil.uniq	mz162	7415_5.041_1071.51245	0	0	1043200	5.11	167523	20403578
1_GNPS/06-Cent.txt.mz146.reorder.parsed.fil.uniq	mz146	5005_3.856_809.42157	8652	5.16	853036	4.18	167523	20403578
1_GNPS/06-Cent.txt.mz132.reorder.parsed.fil.uniq	mz132	7346_4.832_1059.51172	0	0	834373	4.09	167523	20403578
1_GNPS/06-Cent.txt.mz162.reorder.parsed.fil.uniq	mz162	7559_4.564_1099.5509	0	0	774758	3.8	167523	20403578
1_GNPS/06-Cent.txt.mz146.reorder.parsed.fil.uniq	mz146	6794_4.622_973.48114	2151	1.28	599959	2.94	167523	20403578
1_GNPS/06-Cent.txt.mz162.reorder.parsed.fil.uniq	mz162	7214_5.041_1035.53699	1064	0.64	549264	2.69	167523	20403578
1_GNPS/06-Cent.txt.mz162.reorder.parsed.fil.uniq	mz162	7924_4.801_1189.57715	0	0	479831	2.35	167523	20403578
1_GNPS/06-Cent.txt.mz146.reorder.parsed.fil.uniq	mz146	6870_4.646_983.5058	38984	23.27	456235	2.24	167523	20403578
1_GNPS/06-Cent.txt.mz162.reorder.parsed.fil.uniq	mz162	8233_6.521_1261.63171	0	0	411090	2.01	167523	20403578
1_GNPS/06-Cent.txt.mz162.reorder.parsed.fil.uniq	mz162	8176_6.233_1247.61658	0	0	380351	1.86	167523	20403578
1_GNPS/06-Cent.txt.mz132.reorder.parsed.fil.uniq	mz132	9091_5.302_1461.89075	0	0	345793	1.69	167523	20403578
1_GNPS/06-Cent.txt.mz146.reorder.parsed.fil.uniq	mz146	9091_5.302_1461.89075	0	0	345793	1.69	167523	20403578
1_GNPS/06-Cent.txt.mz146.reorder.parsed.fil.uniq	mz146	7306_5.302_1051.53369	0	0	333300	1.63	167523	20403578
1_GNPS/06-Cent.txt.mz162.reorder.parsed.fil.uniq	mz162	7448_6.715_1077.61902	26348	15.73	319226	1.56	167523	20403578
1_GNPS/06-Cent.txt.mz162.reorder.parsed.fil.uniq	mz162	7494_4.33_1087.51111	0	0	296522	1.45	167523	20403578
1_GNPS/06-Cent.txt.mz132.reorder.parsed.fil.uniq	mz132	8761_5.197_1380.66821	0	0	263402	1.29	167523	20403578
1_GNPS/06-Cent.txt.mz146.reorder.parsed.fil.uniq	mz146	8761_5.197_1380.66821	0	0	263402	1.29	167523	20403578
1_GNPS/06-Cent.txt.mz146.reorder.parsed.fil.uniq	mz146	7989_6.403_1203.59436	0	0	223861	1.1	167523	20403578
1_GNPS/06-Cent.txt.mz162.reorder.parsed.fil.uniq	mz162	8016_6.218_1211.64758	0	0	202908	0.99	167523	20403578
1_GNPS/06-Cent.txt.mz162.reorder.parsed.fil.uniq	mz162	7661_5.041_1120.55554	527	0.31	198281	0.97	167523	20403578
1_GNPS/06-Cent.txt.mz162.reorder.parsed.fil.uniq	mz162	5614_3.935_853.44763	0	0	196132	0.96	167523	20403578
1_GNPS/06-Cent.txt.mz146.reorder.parsed.fil.uniq	mz146	8877_5.366_1406.16528	861	0.51	187900	0.92	167523	20403578
1_GNPS/06-Cent.txt.mz162.reorder.parsed.fil.uniq	mz162	7370_6.553_1063.60522	637	0.38	187605	0.92	167523	20403578
1_GNPS/06-Cent.txt.mz162.reorder.parsed.fil.uniq	mz162	5477_1.196_843.42523	0	0	173274	0.85	167523	20403578
1_GNPS/06-Cent.txt.mz146.reorder.parsed.fil.uniq	mz146	9040_5.482_1446.22192	0	0	159515	0.78	167523	20403578
1_GNPS/06-Cent.txt.mz162.reorder.parsed.fil.uniq	mz162	8082_6.553_1225.63892	0	0	143353	0.7	167523	20403578
1_GNPS/06-Cent.txt.mz162.reorder.parsed.fil.uniq	mz162	7307_4.33_1051.53418	1885	1.13	141069	0.69	167523	20403578
1_GNPS/06-Cent.txt.mz146.reorder.parsed.fil.uniq	mz146	8688_5.366_1365.65735	0	0	133533	0.65	167523	20403578
1_GNPS/06-Cent.txt.mz162.reorder.parsed.fil.uniq	mz162	7588_6.476_1105.65442	1922	1.15	129763	0.64	167523	20403578
1_GNPS/06-Cent.txt.mz162.reorder.parsed.fil.uniq	mz162	7390_4.742_1067.53162	0	0	123959	0.61	167523	20403578
1_GNPS/06-Cent.txt.mz146.reorder.parsed.fil.uniq	mz146	6643_3.896_955.47687	0	0	119507	0.59	167523	20403578
1_GNPS/06-Cent.txt.mz162.reorder.parsed.fil.uniq	mz162	6985_4.056_999.5058	0	0	119447	0.59	167523	20403578
1_GNPS/06-Cent.txt.mz146.reorder.parsed.fil.uniq	mz146	8805_4.946_1390.17126	0	0	104357	0.51	167523	20403578
1_GNPS/06-Cent.txt.mz146.reorder.parsed.fil.uniq	mz146	6986_3.826_999.50818	15452	9.22	101409	0.5	167523	20403578
1_GNPS/06-Cent.txt.mz146.reorder.parsed.fil.uniq	mz146	7360_6.667_1061.62427	0	0	101879	0.5	167523	20403578
1_GNPS/06-Cent.txt.mz162.reorder.parsed.fil.uniq	mz162	7456_4.774_1079.52539	0	0	81775	0.4	167523	20403578
1_GNPS/06-Cent.txt.mz146.reorder.parsed.fil.uniq	mz146	5612_3.094_853.43866	466	0.28	73312	0.36	167523	20403578

## Sheet: 07
#File	SugarType	Scan	LeafArea	LeafPercTotal	RootArea	RootPercTotal	LeafTotal	RootTotal
1_GNPS/07-Cent.txt.mz146.reorder.parsed.fil.uniq	mz146	3435_3.418_753.39075	60494080	8.63	20372796	22.03	700867493	92463402			0.718566
1_GNPS/07-Cent.txt.mz146.reorder.parsed.fil.uniq	mz146	6033_5.097_1067.5636	206332384	29.44	14065926	15.21	700867493	92463402
1_GNPS/07-Cent.txt.mz146.reorder.parsed.fil.uniq	mz146	5418_5.761_957.46094	21659348	3.09	6338675	6.86	700867493	92463402
1_GNPS/07-Cent.txt.mz146.reorder.parsed.fil.uniq	mz146	5974_4.896_1053.55005	113003080	16.12	4389042	4.75	700867493	92463402
1_GNPS/07-Cent.txt.mz146.reorder.parsed.fil.uniq	mz146	7278_4.829_1675.85583	6378424	0.91	4151179	4.49	700867493	92463402
1_GNPS/07-Cent.txt.mz146.reorder.parsed.fil.uniq	mz146	5254_5.988_935.52325	749588	0.11	3999447	4.33	700867493	92463402
1_GNPS/07-Cent.txt.mz146.reorder.parsed.fil.uniq	mz146	5147_5.761_921.48383	33128420	4.73	3762077	4.07	700867493	92463402
1_GNPS/07-Cent.txt.mz146.reorder.parsed.fil.uniq	mz146	4353_4.779_837.43951	7961336	1.14	2515208	2.72	700867493	92463402
1_GNPS/07-Cent.txt.mz146.reorder.parsed.fil.uniq	mz146	6096_4.518_1083.55713	16357704	2.33	2458094	2.66	700867493	92463402
1_GNPS/07-Cent.txt.mz146.reorder.parsed.fil.uniq	mz146	6103_5.102_1084.54797	15444715	2.2	1964539	2.12	700867493	92463402
1_GNPS/07-Cent.txt.mz146.reorder.parsed.fil.uniq	mz146	2854_4.826_707.38501	3457621	0.49	1888148	2.04	700867493	92463402
1_GNPS/07-Cent.txt.mz146.reorder.parsed.fil.uniq	mz146	7250_5.067_1611.91687	0	0	1593758	1.72	700867493	92463402
1_GNPS/07-Cent.txt.mz146.reorder.parsed.fil.uniq	mz146	4018_5.098_805.4599	128500	0.02	1558691	1.69	700867493	92463402
1_GNPS/07-Cent.txt.mz146.reorder.parsed.fil.uniq	mz146	6055_4.518_1073.52747	11372626	1.62	1259540	1.36	700867493	92463402
1_GNPS/07-Cent.txt.mz146.reorder.parsed.fil.uniq	mz146	5028_5.546_907.49359	8207494	1.17	1135023	1.23	700867493	92463402
1_GNPS/07-Cent.txt.mz146.reorder.parsed.fil.uniq	mz146	6027_4.911_1065.54834	4492026	0.64	968440	1.05	700867493	92463402
1_GNPS/07-Cent.txt.mz146.reorder.parsed.fil.uniq	mz146	6090_5.381_1081.58008	23048148	3.29	960118	1.04	700867493	92463402
1_GNPS/07-Cent.txt.mz146.reorder.parsed.fil.uniq	mz146	5911_4.657_1039.53162	18118070	2.59	924754	1	700867493	92463402
1_GNPS/07-Cent.txt.mz146.reorder.parsed.fil.uniq	mz146	4332_4.343_835.43402	0	0	864885	0.94	700867493	92463402
1_GNPS/07-Cent.txt.mz146.reorder.parsed.fil.uniq	mz146	4649_5.357_865.48169	204998	0.03	719404	0.78	700867493	92463402
1_GNPS/07-Cent.txt.mz146.reorder.parsed.fil.uniq	mz146	5148_5.708_921.50836	21764234	3.11	699013	0.76	700867493	92463402
1_GNPS/07-Cent.txt.mz146.reorder.parsed.fil.uniq	mz146	6088_4.375_1081.5509	255245	0.04	675325	0.73	700867493	92463402
1_GNPS/07-Cent.txt.mz146.reorder.parsed.fil.uniq	mz146	6784_6.703_1335.76868	3264	0	666357	0.72	700867493	92463402
1_GNPS/07-Cent.txt.mz146.reorder.parsed.fil.uniq	mz146	6036_4.269_1069.5448	1554373	0.22	656199	0.71	700867493	92463402
1_GNPS/07-Cent.txt.mz146.reorder.parsed.fil.uniq	mz146	6044_5.381_1071.55286	16592990	2.37	648866	0.7	700867493	92463402
1_GNPS/07-Cent.txt.mz146.reorder.parsed.fil.uniq	mz146	4517_4.052_853.44104	8890403	1.27	608266	0.66	700867493	92463402
1_GNPS/07-Cent.txt.mz146.reorder.parsed.fil.uniq	mz146	5289_5.384_939.45734	2200717	0.31	576559	0.62	700867493	92463402
1_GNPS/07-Cent.txt.mz146.reorder.parsed.fil.uniq	mz146	4909_5.23_893.45135	4443202	0.63	556596	0.6	700867493	92463402
1_GNPS/07-Cent.txt.mz146.reorder.parsed.fil.uniq	mz146	3258_3.108_739.38013	3010171	0.43	552236	0.6	700867493	92463402
1_GNPS/07-Cent.txt.mz146.reorder.parsed.fil.uniq	mz146	4255_4.737_827.4212	4111522	0.59	539348	0.58	700867493	92463402
1_GNPS/07-Cent.txt.mz146.reorder.parsed.fil.uniq	mz146	3284_1.578_741.3974	387216	0.06	498197	0.54	700867493	92463402
1_GNPS/07-Cent.txt.mz132.reorder.parsed.fil.uniq	mz132	5749_4.896_1007.54187	17096704	2.44	483486	0.52	700867493	92463402
1_GNPS/07-Cent.txt.mz146.reorder.parsed.fil.uniq	mz146	5961_4.73_1051.53442	1119567	0.16	463385	0.5	700867493	92463402
1_GNPS/07-Cent.txt.mz146.reorder.parsed.fil.uniq	mz146	5857_4.657_1029.5022	10476960	1.49	405194	0.44	700867493	92463402
1_GNPS/07-Cent.txt.mz146.reorder.parsed.fil.uniq	mz146	6647_5.295_1269.71753	544671	0.08	394942	0.43	700867493	92463402
1_GNPS/07-Cent.txt.mz146.reorder.parsed.fil.uniq	mz146	5827_5.23_1022.49591	3110575	0.44	377004	0.41	700867493	92463402
1_GNPS/07-Cent.txt.mz132.reorder.parsed.fil.uniq	mz132	4496_4.508_851.46271	451890	0.06	378145	0.41	700867493	92463402
1_GNPS/07-Cent.txt.mz146.reorder.parsed.fil.uniq	mz146	4496_4.508_851.46271	451890	0.06	378145	0.41	700867493	92463402
1_GNPS/07-Cent.txt.mz146.reorder.parsed.fil.uniq	mz146	4663_4.413_867.46191	224800	0.03	365820	0.4	700867493	92463402
1_GNPS/07-Cent.txt.mz146.reorder.parsed.fil.uniq	mz146	3862_5.761_791.4422	5477715	0.78	335762	0.36	700867493	92463402
1_GNPS/07-Cent.txt.mz146.reorder.parsed.fil.uniq	mz146	4449_5.409_847.47144	0	0	312128	0.34	700867493	92463402
1_GNPS/07-Cent.txt.mz146.reorder.parsed.fil.uniq	mz146	7339_5.761_1843.96436	4125409	0.59	305286	0.33	700867493	92463402
1_GNPS/07-Cent.txt.mz146.reorder.parsed.fil.uniq	mz146	5839_4.443_1025.49609	317883	0.05	306016	0.33	700867493	92463402
1_GNPS/07-Cent.txt.mz146.reorder.parsed.fil.uniq	mz146	3860_4.557_791.44202	69043	0.01	297643	0.32	700867493	92463402
1_GNPS/07-Cent.txt.mz146.reorder.parsed.fil.uniq	mz146	3396_3.589_749.39819	63653	0.01	295366	0.32	700867493	92463402
1_GNPS/07-Cent.txt.mz146.reorder.parsed.fil.uniq	mz146	4498_4.791_851.46387	19932	0	297397	0.32	700867493	92463402
1_GNPS/07-Cent.txt.mz146.reorder.parsed.fil.uniq	mz146	4825_4.606_883.43842	0	0	267163	0.29	700867493	92463402
1_GNPS/07-Cent.txt.mz146.reorder.parsed.fil.uniq	mz146	3751_4.088_781.42676	650054	0.09	262138	0.28	700867493	92463402
1_GNPS/07-Cent.txt.mz146.reorder.parsed.fil.uniq	mz146	4786_5.16_879.43896	362032	0.05	255034	0.28	700867493	92463402
1_GNPS/07-Cent.txt.mz146.reorder.parsed.fil.uniq	mz146	5361_6.207_949.53534	81170	0.01	250459	0.27	700867493	92463402
1_GNPS/07-Cent.txt.mz146.reorder.parsed.fil.uniq	mz146	6031_4.887_1066.52075	5024390	0.72	219291	0.24	700867493	92463402
1_GNPS/07-Cent.txt.mz146.reorder.parsed.fil.uniq	mz146	3616_3.749_767.409	1976327	0.28	219969	0.24	700867493	92463402
1_GNPS/07-Cent.txt.mz146.reorder.parsed.fil.uniq	mz146	4787_5.012_879.45782	542957	0.08	216193	0.23	700867493	92463402
1_GNPS/07-Cent.txt.mz146.reorder.parsed.fil.uniq	mz146	4253_4.211_827.42065	2675582	0.38	197502	0.21	700867493	92463402
1_GNPS/07-Cent.txt.mz146.reorder.parsed.fil.uniq	mz146	4151_4.586_819.44336	0	0	184106	0.2	700867493	92463402
1_GNPS/07-Cent.txt.mz146.reorder.parsed.fil.uniq	mz146	5607_4.11_983.51422	742137	0.11	179230	0.19	700867493	92463402
1_GNPS/07-Cent.txt.mz146.reorder.parsed.fil.uniq	mz146	4202_4.525_823.448	294053	0.04	156035	0.17	700867493	92463402
1_GNPS/07-Cent.txt.mz146.reorder.parsed.fil.uniq	mz146	5668_4.525_993.52887	1744519	0.25	146077	0.16	700867493	92463402
1_GNPS/07-Cent.txt.mz146.reorder.parsed.fil.uniq	mz146	3438_2.984_753.39374	1966463	0.28	139015	0.15	700867493	92463402
1_GNPS/07-Cent.txt.mz146.reorder.parsed.fil.uniq	mz146	6372_6.831_1163.69824	0	0	124914	0.14	700867493	92463402
1_GNPS/07-Cent.txt.mz146.reorder.parsed.fil.uniq	mz146	7036_4.974_1451.75476	59555	0.01	121487	0.13	700867493	92463402
1_GNPS/07-Cent.txt.mz146.reorder.parsed.fil.uniq	mz146	4203_4.181_823.45251	12367	0	123784	0.13	700867493	92463402
1_GNPS/07-Cent.txt.mz146.reorder.parsed.fil.uniq	mz146	4409_4.052_843.41364	2107932	0.3	106837	0.12	700867493	92463402
1_GNPS/07-Cent.txt.mz146.reorder.parsed.fil.uniq	mz146	4198_3.98_823.4342	707859	0.1	110825	0.12	700867493	92463402
1_GNPS/07-Cent.txt.mz146.reorder.parsed.fil.uniq	mz146	7148_5.972_1499.8396	252561	0.04	107229	0.12	700867493	92463402
1_GNPS/07-Cent.txt.mz146.reorder.parsed.fil.uniq	mz146	6729_5.295_1305.69739	149486	0.02	109531	0.12	700867493	92463402
1_GNPS/07-Cent.txt.mz146.reorder.parsed.fil.uniq	mz146	6219_6.676_1117.68787	0	0	108964	0.12	700867493	92463402
1_GNPS/07-Cent.txt.mz146.reorder.parsed.fil.uniq	mz146	3259_2.936_739.3808	482345	0.07	76897	0.08	700867493	92463402
1_GNPS/07-Cent.txt.mz146.reorder.parsed.fil.uniq	mz146	6412_5.772_1177.72827	917671	0.13	64904	0.07	700867493	92463402
1_GNPS/07-Cent.txt.mz162.reorder.parsed.fil.uniq	mz162	6412_5.772_1177.72827	917671	0.13	64904	0.07	700867493	92463402
1_GNPS/07-Cent.txt.mz146.reorder.parsed.fil.uniq	mz146	4055_4.231_809.42114	316162	0.05	62162	0.07	700867493	92463402
1_GNPS/07-Cent.txt.mz146.reorder.parsed.fil.uniq	mz146	7196_5.972_1535.82092	162923	0.02	61361	0.07	700867493	92463402
1_GNPS/07-Cent.txt.mz146.reorder.parsed.fil.uniq	mz146	4759_4.737_876.45959	853637	0.12	54613	0.06	700867493	92463402
1_GNPS/07-Cent.txt.mz162.reorder.parsed.fil.uniq	mz162	5901_4.476_1037.55566	745572	0.11	42025	0.05	700867493	92463402
1_GNPS/07-Cent.txt.mz146.reorder.parsed.fil.uniq	mz146	3436_3.272_753.39111	411165	0.06	48414	0.05	700867493	92463402
1_GNPS/07-Cent.txt.mz146.reorder.parsed.fil.uniq	mz146	5471_5.106_965.49237	938940	0.13	40218	0.04	700867493	92463402
1_GNPS/07-Cent.txt.mz146.reorder.parsed.fil.uniq	mz146	4035_4.036_807.43677	723829	0.1	36071	0.04	700867493	92463402
1_GNPS/07-Cent.txt.mz146.reorder.parsed.fil.uniq	mz146	4333_4.153_835.43823	341057	0.05	37743	0.04	700867493	92463402
1_GNPS/07-Cent.txt.mz146.reorder.parsed.fil.uniq	mz146	6080_4.66_1078.54163	1260102	0.18	25787	0.03	700867493	92463402
1_GNPS/07-Cent.txt.mz146.reorder.parsed.fil.uniq	mz146	7268_5.613_1645.90283	114889	0.02	24640	0.03	700867493	92463402
1_GNPS/07-Cent.txt.mz146.reorder.parsed.fil.uniq	mz146	4199_3.896_823.43481	1077572	0.15	16005	0.02	700867493	92463402
1_GNPS/07-Cent.txt.mz146.reorder.parsed.fil.uniq	mz146	6328_5.631_1151.59973	653957	0.09	18641	0.02	700867493	92463402
1_GNPS/07-Cent.txt.mz162.reorder.parsed.fil.uniq	mz162	6328_5.631_1151.59973	653957	0.09	18641	0.02	700867493	92463402
1_GNPS/07-Cent.txt.mz146.reorder.parsed.fil.uniq	mz146	3239_3.735_737.39832	411363	0.06	15581	0.02	700867493	92463402
1_GNPS/07-Cent.txt.mz146.reorder.parsed.fil.uniq	mz146	5769_4.119_1011.50623	388467	0.06	14999	0.02	700867493	92463402
1_GNPS/07-Cent.txt.mz132.reorder.parsed.fil.uniq	mz132	4785_4.949_879.4314	309428	0.04	18096	0.02	700867493	92463402
1_GNPS/07-Cent.txt.mz146.reorder.parsed.fil.uniq	mz146	6130_4.896_1091.57288	249081	0.04	14001	0.02	700867493	92463402
1_GNPS/07-Cent.txt.mz146.reorder.parsed.fil.uniq	mz146	6206_5.202_1113.54333	175548	0.03	14244	0.02	700867493	92463402
1_GNPS/07-Cent.txt.mz146.reorder.parsed.fil.uniq	mz146	6952_5.169_1415.78101	172455	0.02	21816	0.02	700867493	92463402
1_GNPS/07-Cent.txt.mz162.reorder.parsed.fil.uniq	mz162	4689_3.269_869.44043	137645	0.02	19597	0.02	700867493	92463402
1_GNPS/07-Cent.txt.mz146.reorder.parsed.fil.uniq	mz146	6818_6.079_1353.78198	85096	0.01	22368	0.02	700867493	92463402
1_GNPS/07-Cent.txt.mz146.reorder.parsed.fil.uniq	mz146	3897_3.962_795.40277	1106259	0.16	11494	0.01	700867493	92463402
1_GNPS/07-Cent.txt.mz162.reorder.parsed.fil.uniq	mz162	6898_6.673_1397.77478	282876	0.04	8986	0.01	700867493	92463402
1_GNPS/07-Cent.txt.mz146.reorder.parsed.fil.uniq	mz146	5605_3.689_983.50604	238552	0.03	13111	0.01	700867493	92463402
1_GNPS/07-Cent.txt.mz162.reorder.parsed.fil.uniq	mz162	6882_6.486_1387.74475	220783	0.03	6192	0.01	700867493	92463402
1_GNPS/07-Cent.txt.mz162.reorder.parsed.fil.uniq	mz162	6997_6.673_1436.7865	211798	0.03	7136	0.01	700867493	92463402
1_GNPS/07-Cent.txt.mz146.reorder.parsed.fil.uniq	mz146	4518_3.561_853.44977	100252	0.01	10752	0.01	700867493	92463402
1_GNPS/07-Cent.txt.mz146.reorder.parsed.fil.uniq	mz146	6107_5.676_1085.56506	1775418	0.25	0	0	700867493	92463402
1_GNPS/07-Cent.txt.mz146.reorder.parsed.fil.uniq	mz146	6144_5.676_1095.59241	1633321	0.23	0	0	700867493	92463402
1_GNPS/07-Cent.txt.mz146.reorder.parsed.fil.uniq	mz146	5962_5.74_1051.56787	1107258	0.16	0	0	700867493	92463402
1_GNPS/07-Cent.txt.mz146.reorder.parsed.fil.uniq	mz146	6458_5.327_1197.60547	963260	0.14	0	0	700867493	92463402
1_GNPS/07-Cent.txt.mz146.reorder.parsed.fil.uniq	mz146	6460_5.906_1197.60815	811239	0.12	2416	0	700867493	92463402
1_GNPS/07-Cent.txt.mz162.reorder.parsed.fil.uniq	mz162	6881_6.673_1387.74084	581927	0.08	0	0	700867493	92463402
1_GNPS/07-Cent.txt.mz146.reorder.parsed.fil.uniq	mz146	6272_6.896_1135.66077	479304	0.07	0	0	700867493	92463402
1_GNPS/07-Cent.txt.mz146.reorder.parsed.fil.uniq	mz146	6098_3.672_1083.5603	399890	0.06	0	0	700867493	92463402
1_GNPS/07-Cent.txt.mz146.reorder.parsed.fil.uniq	mz146	6127_6.865_1089.65784	428144	0.06	0	0	700867493	92463402
1_GNPS/07-Cent.txt.mz146.reorder.parsed.fil.uniq	mz146	6194_5.517_1107.62817	393637	0.06	0	0	700867493	92463402
1_GNPS/07-Cent.txt.mz162.reorder.parsed.fil.uniq	mz162	6268_6.653_1133.68555	399778	0.06	0	0	700867493	92463402
1_GNPS/07-Cent.txt.mz146.reorder.parsed.fil.uniq	mz146	6404_6.865_1174.67834	211988	0.03	0	0	700867493	92463402
1_GNPS/07-Cent.txt.mz146.reorder.parsed.fil.uniq	mz146	6773_6.385_1329.69983	228418	0.03	518	0	700867493	92463402
1_GNPS/07-Cent.txt.mz162.reorder.parsed.fil.uniq	mz162	6812_6.506_1351.76404	140824	0.02	861	0	700867493	92463402

## Sheet: 08
#File	SugarType	Scan	LeafArea	LeafPercTotal	RootArea	RootPercTotal	LeafTotal	RootTotal
1_GNPS/08-Cent.txt.mz146.reorder.parsed.fil.uniq	mz146	6106_5.093_1057.53784	9242	2.83	715094	28.56	327109	2503632			-0.516245
1_GNPS/08-Cent.txt.mz146.reorder.parsed.fil.uniq	mz146	6167_5.091_1067.56653	18501	5.66	507085	20.25	327109	2503632
1_GNPS/08-Cent.txt.mz146.reorder.parsed.fil.uniq	mz146	3944_3.052_811.40094	0	0	444012	17.73	327109	2503632
1_GNPS/08-Cent.txt.mz146.reorder.parsed.fil.uniq	mz146	4389_3.809_851.43158	0	0	370404	14.79	327109	2503632
1_GNPS/08-Cent.txt.mz146.reorder.parsed.fil.uniq	mz146	6463_4.593_1137.53552	0	0	214669	8.57	327109	2503632
1_GNPS/08-Cent.txt.mz146.reorder.parsed.fil.uniq	mz146	4390_5.088_851.46515	12558	3.84	154640	6.18	327109	2503632
1_GNPS/08-Cent.txt.mz162.reorder.parsed.fil.uniq	mz162	6816_5.677_1277.73865	5965	1.82	97728	3.9	327109	2503632
1_GNPS/08-Cent.txt.mz162.reorder.parsed.fil.uniq	mz162	6817_6.024_1277.75635	280843	85.86	0	0	327109	2503632

[truncated: 24 more sheets: 09, 11, 12, 13, 14, 15, 16, 17, 18, 19, 21, 22, 23, 24, 25, 26, 27, 28, 29, 31 …]
