# Supplementary material for: Illuminating the lineage-specific diversification of resin glycoside acylsugars in the morning glory (Convolvulaceae) family using computational metabolomics
Source: Hortic Res. 2022 Feb 4;9:uhab079. doi: 10.1093/hr/uhab079 (PMC8825387; doi:10.1093/hr/uhab079)
Supplement: Web_Material_uhab079 [file web_material_uhab079.zip › SuppFile2_matKSequences.fasta.txt]

>Aniseia_martinicensis_matK
TCCTTTTTTTGGAAGATCCACTATAATAATGAAAAATATTTCTGTATATACGCCCAAACCGTTCAATAATATCAGAATCT
GCTAAATCGGCCCAAACCGGTTTACTAATGGGATTCCCTAGTACATTACAAAAGTTAGCTTTAGCTAATGATCCAATGAT
AGGAATAATTGGAACAATAGTATCGAATTTTTTAATAGCATTATTGATTAAAAAAGAATTCTCTAGCATTTGACCCCGTA
CCGTTGAGGGGGCTAATGGAATACTTGAAAGATAGCCCATAAAGTCAAGGGAATGGCTGGATAATTGGCTTATATTGATT
TTTCTAGTATGGAACCACAGAGAAAAAGAACATTGCCAAAAATTGACAAGATAATAGTTACATTTAGGCATCAAAAGAAG
CGTCCCTTTTGAAGCCATAATTGATTTTCCCCGATACCTAACATAATGCATGGAAGGATCCGCATCCTTAAGCAAACATA
AGTTTGCCTGAAAATACTTAGCCAAGACTTCTACAAAGCATTCTATTTTTCCATAGAAATTGTTTCGTTCAAAAAGGGCT
CCAAAACTGGTTGATCGTAAATGAAGAGATTGGTTACGGAGAAAGACAAAAATGGATTCGTATTCACATACATAAAAATT
ATATAAGAAGAAGAAAAATCTTTGATTGATTTTTGAAAAAAAGGAACGGGACCTCTTTGGAGTAATGAAACTATT
>Argyreia_nervosa_matK
CTTTTTTTGGAAGATCCACTATAATAATGAAAAAAATTTCTGTATATACGCCCAAACCGTTCAATAATATCAGAATCTGA
TAAATCGGCCCAAACCGGTTTACTAATGGGATTCCCTAGCACATTACAAAATTTAGCTTTAGCTAATGATCCAATGATAG
GAATAATTGGAACAATAGTATCGAATTTCTTAATAGCATTATTGATTAAAAAAGAATTCTCTAGCATTTGACTCCGTACG
GTTGAGGGGGTTAGTGGAATACTTAAAAGATAGCCCATAAAGTCAAGGGAATGGTTGGATAGTTGGCTTATATGGATTCT
TCCAGTATGGAACCACAAACAAAAAGAACTTTGCCAAAAATTGACAAAATAATAGTTCCATTTAGACATCAAAAGAAGCG
TTCCTTTTGAAGCCAGAATTGATTTTCCCCGATACCTAAAATAATGCATGGAAAGATCCGCATCCTTGAGCAAACATAGA
TTTGCCTTAAAATCCTTAGCAAAGACTTTTACAAAGCATTCTATTTTTCCATAGAAAATGTTTCGTTCAAAAAGGGCTCC
AAAACTGGTTGATCGTAAATGAAGAGATTGGTTACGGAGAAATAAAAAAATAGATTCGTATTCACATACATAAGAGTTAT
ATAAGAAGAAGAAAAATCTTTGATTTATCTTTGAAAAAGGGGAACGGGACCTCTTTGGAGTAATGAAA
>Ipomoea_hederacea_matK
GATACAAACTCCTTTTTTTGGAAGATCCACTATAATAATGAAAAAAATTTCTGTATATACGTCCAAACCGTTCAATAATA
TCAGAATCTGATAAATCGGCCCAAACCGGTTTACTAATGGGATTCCCTAGTACATTACAAAATTTAGCTTTAGCTAATGA
TCCAATGATAGGAATAATTGGAACAATAGTATCGAATTTCTTAATAGCATTATTTATTAAAAAAGAATTCTCTAGCATTT
GACTCCGTACCGTTGAGGGGGTTAGTGGAATACTTGAAAGATAGCCCATAAAGTCAAGGGAATGGCTGGATAGTTGACTT
ATATAGATTCTTTCAGTATGGAACCACAAACAAAAAGAACATTGCCAAAAATTGACAAAATAATAGTTCCATTTAGACAT
CAAAAGAAGCGTTCCTTTTGAAGCCAGAATTGATTTTCCCCGATACCTAAAATAATGCATGGAAAGATCCGCATCCTTGA
GCAAACATAGGTTTGCCTTAAAATCCTTAGCAAAGACTTTTACAAAGCATTCTATTTTTCCATAGAAAATGTTTCGTTCA
AAAAGGGCTCCAAAACTGGTTGATCGTAAATGAAGAGATTGGTTACGGAGAAATAAAAAAATGGATTCGTATTCACATAC
ATAAGAGTTATATAAGAAGAAGAAAAATCTTTGATTTATCTTTGAAAAAGGGGAACGGGACCTCTTTGGAGTAATGAAAC
TA
>Ipomoea_spec._Distimake_quinquefolius_matK
CTTTTTTTGGAAGATCCACTATAATAATGAAAAAAATTTCTGTATATACGCCCAAACCGTTCAATAATATCAGAATCTGA
TAAATCGGCCCAAACCGGTTTACTAATGGGATTCCCTAGTACATTACAAAATTTAGCTTTAGCTAATGATCCAATGATAG
GAATAATTGGAACAATAGTATCGAATTTCTTAATAGCATTATTTATTAAAAAAGAATTCTCTAGCATTTGACTCCGTACC
GTTGAGGGGGTTAGTGGAATACTTGAAAGATAGCCCATAAAGTCAAGGGAATGGCTGGATAGTTGACTTATATAGATTCT
TTCAGTATGGAACCACAAACAAAAAGAACATTGCCAAAAATTGACAAAATAATAGTTCCATTTAGACATCAAAAGAAGCG
TTCCTTTTGAAGCCAGAATTGATTTTCCCCGATACCTAAAATAATGCATGGAAAGATCCGCATCCTTGAGCAAACATAGG
TTTGCCTTAAAATCCTTAGCAAAGACTTTTACAAAGCATTCTATTTTTCCATAGAAAATGTTTCGTTCAAAAAGGGCTCC
AAAACTGGTTGATCGTAAATGAAGAGATTGGTTACGGAGAAATAAAAAAATGGATTCGTATTCACATACATAAGAGTTAT
ATAAGAAGAAGAAAAATCTTTGATTTATCTTTGAAAAAGGGGAACGGGACCTCTTTGGAGTAATGAAACTAT
>Ipomoea_wrightii_matK
GATACAAACTCCTTTTTTTGGAAGATCCACTATAATAATGAAAAAAATTTCTGTATATACGCCCAAACCGTTCAATAATA
TCAGAATCTGATAAATCGGCCCAAACCGGTTTACTAATGGGATTCCCTAGTACATTACAAAATTTAGCTTTAGCTAATGA
TCCAATGATAGGAATAATTGGAACAATAGTATCGAATTTCTTAATAGCATTATTTATTAAAAAAGAATTCTCTAGCATTT
GACTCCGTACCGTTGAGGGGGTTAGTGGAATACTTGAAAGATAGCCCATAAAGTCAAGGGAATGGCTGGATAGTTGACTT
ATATAGATTCTTTCAGTATGGAACCACAAACAAAAAGAACATTGCCAAAAATTGACAAAATAATAGTTCCATTTAGACAT
CAAAAGAAGCGTTCCTTTTGAAGCCAGAATTGATTTTCCCCGATACCTAAAATAATGCATGGAAAGATCCGCATCCTTGA
GCAAACATAGGTTTGCCTTAAAATCCTTAGCAAAGACTTTTACAAAGCATTCTATTTTTCCATAGAAAATGTTTCGTTCA
AAAAGGGCTCCAAAACTGGTTGATCGTAAATGAAGAGATTGGTTACGGAGAAATAAAAAAATGGATTCGTATTCACATAC
ATAAGAGTTATATAAGAAGAAGAAAAATCTTTGATTTATCTTTGAAAAAGGGGAACGGGACCTCTTTGGAGTAATGAAAC
TAT
>Ipomoea_trifida_matK
TCCTTTTTTTGGAAGATCCACTATAATAATGAAAAAAATTTCTGTATATACGCCCAAACCGTTCAATAATATCAGAATCT
GATAAATCGGCCCAAACCGGTTTACTAATGGGATTCCCTAGTACATTACAAAATTTAGCTTTAGCTAATGATCCAATGAT
AGGAATAATTGGAACAATAGTATCGAATTTCTTAATAGCATTATTTATTAAAAAAGAATTCTCTAGCATTTGACTCCGTA
CCGTTGAGGGGGTTAGTGGAATACTTGAAAGATAGCCCATAAAGTCAAGGGAATGGCTGGATAGTTGACTTATATAGATT
CTTTCAGTATGGAACCACAAACAAAAAGAACATTGCCAAAAATTGACAAAATAATAGTTCCATTTAGACATCAAAAGAAG
CGTTCCTTTAGAAGCCAGAATTGATTTTCCCCGATACCTAAAATAATGCATGGAAAGATCCGCATCCTTGAGCAAACATA
GGTTTGCCTTAAAATCCTTAGCAAAGACTTTTACAAAGCATTCTATTTTTCCATAGAAAATGTTTCGTTCAAAAAGGGCT
CCAAAACTGGTTGATCGTAAATGAAGAGATTGGTTACGGAGAAATAAAAAAATGGATTCGTATTCACATACATAAGAGTT
ATATAAGAAGAAGAAAAATCTTTGATTTATCTTTGAAAAAGGGGAACGGGACCTCTTTGGAGTAATGAAACTAT
>Ipomoea_purpurea_matK
CCTTTTTTTGGAAGATCCACTATAATAATGAAAAAAATTTCTGTATATACGCCCAAACCGTTCAATAATATCAGAATCTG
ATAAATCGGCCCAAACCGGTTTACTAATGGGATTCCCTAGTACATTACAAAATTTAGCTTTAGCTAATGATCCAATGATA
GGAATCATTGGAACAATAGTATCGAATTTCTTAATAGCATTATTTATTAAAAAAGAATTCTCTAGCATTTGACTCCGTAC
CGTTGAGGGGGTTAGTGGAATACTTGAAAGATAGCCCATAAAGTCAAGGGAATGGCTGGATAGTTGACTTATATAGATTC
TTTCAGTATGGAACCACAAACAAAAAGAACATTGCCAAAAATTGACAAAATAATAGTTCCATTTAGACATCAAAAGAAGC
GTTCCTTTTGAAGCCAGAATTGATTTTCCCCGATACCTAAAATAATGCATGGAAAGATCCGCATCCTTGAGCAAACATAG
GTTTGCCTTAAAATCCTTAGCAAAGACTTTTACAAAGCATTCTATTTTTCCATAGAAAATGTTTCGTTCAAAAAGGGCTC
CAAAACTGGTTGATCGTAAATGAAGAGATTGGTTACGGAGAAATAAAAAAATGGATTCGTATTCACATACATACGAGTTA
TATAAGAAGAAGAAAAATCTTTGATTTATCTTTGAAAAAGGGGAACGGGACCTCTTTGGAGTAATGAAACTAT
>Ipomoea_purpurea_var._Flying_Saucers_matK
AAATTTCTGTATATACGCCCAAACCGTTCAATAATATCAGAATCTGATAAATCGGCCCAAACCGGTTTACTAATGGGATT
CCCTAGTACATTACAAAATTTAGCTTTAGCTAATGATCCAATGATAGGAATCATTGGAACAATAGTATCGAATTTCTTAA
TAGCATTATTTATTAAAAAAGAATTCTCTAGCATTTGACTCCGTACCGTTGAGGGGGTTAGTGGAATACTTGAAAGATAG
CCCATAAAGTCAAGGGAATGGCTGGATAGTTGACTTATATAGATTCTTTCAGTATGGAACCACAAACAAAAAGAACATTG
CCAAAAATTGACAAAATAATAGTTCCATTTAGACATCAAAAGAAGCGTTCCTTTTGAAGCCAGAATTGATTTTCCCCGAT
ACCTAAAATAATGCATGGAAAGATCCGCATCCTTGAGCAAACATAGGTTTGCCTTAAAATCCTTAGCAAAGACTTTTACA
AAGCATTCTATTTTTCCATAGAAAATGTTTCGTTCAAAAAGGGCTCCAAAACTGGTTGATCGTAAATGAAGAGATTGGTT
ACGGAGAAATAAAAAAATGGATTCGTATTCACATACATACGAGTTATATAAGAAGAAGAAAAATCTTTGATTTATCTTTG
AAAAAGGGGAACGGGACCTCTTTGGAGTAATGAAACTAT
>Ipomoea_tricolor_var._Heavenly_Blue_matK
AACTCCTTTTTTTGGAAGATCCACTATAATAATGAAAAAAATTTCTGTATATACGCCCAAACCGTTCAATAATATCAGAA
TCTGATAAATCGGCCCAAACCGGTTTACTAATGGGATTCCCTAGTACATTACAAAATTTAGCTTTAGCTAATGATCCAAT
GATAGGAATCATTGGAACAATAGTATCGAATTTCTTAATAGCATTATTTATTAAAAAAGAATTCTCTAGCATTTGACTCC
GTACCGTTGAGGGGGTTAGTGGAATACTTGAAAGATAGCCCATAAAGTCAAGGGAATGGCTGGATAGTTGACTTATATAG
ATTCTTTCAGTATGGAACCACAAACAAAAAGAACATTGCCAAAAATTGACAAAATAATAGTTCCATTTAGACATCAAAAG
AAGCGTTCCTTTTGAAGCCAGAATTGATTTTCCCCGATACCTAAAATAATGCATGGAAAGATCCGCATCCTTGAGCAAAC
ATAGGTTTGCCTTAAAATCCTTAGCAAAGACTTTTACAAAGCATTCTATTTTTCCATAGAAAATGTTTCGTTCAAAAAGG
GCTCCAAAACTGGTTGATCGTAAATGAAGAGATTGGTTACGGAGAAATAAAAAAATGGATTCGTATTCACATACATACGA
GTTATATAAGAAGAAGAAAAATCTTTGATTTATCTTTGAAAAAGGGGAACGGGACCTCTTTGGAGTAATGAAACTATT
>Ipomoea_tricolor_var._Blue_Star_matK
CCTTTTTTTGGAAGATCCACTATAATAATGAAAAAAATTTCTGTATATACGCCCAAACCGTTCAATAATATCAGAATCTG
ATAAATCGGCCCAAACCGGTTTACTAATGGGATTCCCTAGTACATTACAAAATTTAGCTTTAGCTAATGATCCAATGATA
GGAATCATTGGAACAATAGTATCGAATTTCTTAATAGCATTATTTATTAAAAAAGAATTCTCTAGCATTTGACTCCGTAC
CGTTGAGGGGGTTAGTGGAATACTTGAAAGATAGCCCATAAAGTCAAGGGAATGGCTGGATAGTTGACTTATATAGATTC
TTTCAGTATGGAACCACAAACAAAAAGAACATTGCCAAAAATTGACAAAATAATAGTTCCATTTAGACATCAAAAGAAGC
GTTCCTTTTGAAGCCAGAATTGATTTTCCCCGATACCTAAAATAATGCATGGAAAGATCCGCATCCTTGAGCAAACATAG
GTTTGCCTTAAAATCCTTAGCAAAGACTTTTACAAAGCATTCTATTTTTCCATAGAAAATGTTTCGTTCAAAAAGGGCTC
CAAAACTGGTTGATCGTAAATGAAGAGATTGGTTACGGAGAAATAAAAAAATGGATTCGTATTCACATACATACGAGTTA
TATAAGAAGAAGAAAAATCTTTGATTTATCTTTGAAAAAGGGGAACGGGACCTCTTTGGAGTAATGAAA
>Ipomoea_quamoclit_matK
GATACAAACTCCTTTTTTTGGAAGATCCACTATAATAATGAAAAAAATTTCTGTATATACGCCCAAACCGTTCAATAATA
TCAGAATCTGATAAATCGGCCCAAACCGGTTTACTAATGGGATTCCCTAGTACATTACAAAATTTAGCTTTAGCTAATGA
TCCAATGATAGGAATCATTGGAACAATAGTATCGAATTTCTTAATAGCATTATTTATTAAAAAAGAATTCTCTAGCATTT
GACTCCGTACCGTTGAGGGGGTTAGTGGAATACTTGAAAGATAGCCCATAAAGTCAAGGGAATGGCTGGATAGTTGACTT
ATATAGATTCTTTCAGTATGGAACCACAAACAAAAAGAACATTGCCAAAAATTGACAAAATAATAGTTCCATTTAGACAT
CAAAAGAAGCGTTCCTTTTGAAGCCAGAATTGATTTTCCCCGATACCTAAAATAATGCATGGAAAGATCCGCATCCTTGA
GCAAACATAGGTTTGCCTTAAAATCCTTAGCAAAGACTTTTACAAAGCATTCTATTTTTCCATAGAAAATGGTTCGTTCA
AAAAGGGCTCCAAAACTGGTTGATCGTAAATGAAGAGATTGGTTACGGAGAAATAAAAAAATGGATTCGTATTCACATAC
ATAAGAGTTATATAAGAAGAAGAAAAATCTTTGATTTATCTTTGAAAAAGGGGAACGGGACCTCTTTGGAGTAATGAAAC
TAT
>Lepistemon_owariensis_matK
GTACAAACTCCTTTTTTTGGAAGATCCACTATAATAATGAAAAAAATTTCTGTATATACGCCCAAACCGTTCAATAATAT
CAGAATCTGATAAATCGGCCCAAACCGGTTTACTAATGGGATTCCCTAGCACATTACAAAATTTAGCTTTAGCTAATGAT
CCAATGATAGGAATAATTGGAACAATAGTATCGAATTTCTTAATAGCATTATTGATTAAAAAAGAATTCTCTAGCATTTG
ACTCCGTACCGTTGAGGGGGTTAGTGGAATACTTGAAAGATAGCCCATAAAGTCAAGGGAATGGCTGGATAGTTGGCTTA
TATAGATTCTTCCAGTATGGAACCACAAACAAAAAGAAGATTGCCAAAAATTGACAAAATAATAGTTCCATTTAGACATC
AAAAGAAGCGTTCCTTTTGAAGCCAGAATTGATTTTCCCCGATACCTAAAATAATGCATGGAAAGATCCGCATCCTTGAG
CAAACATAGGTTTGCCTTAAAATCCTTAGCAAAGACTTTTGCAAAGCATTCTATTTTTCCATAGAAAATGTTTCGTTCAA
AAAGGGCTCCAAAACTGGTTGATCGTAAATGAAGAGATTGGTTACGGAGAAATAAAAAAATGGATTCATATTCACATACA
TAAGAGTTATATAAGAAGAAGAAAAATCTTTGATTTATCTTTGAAAAAGGGGAACGGGACCTCTTTGGAGTAATGAAACT
AT
>Merremia_hederacea_matK
CTTTTTTTGGAAGATCCACTATAATAATGAAAAAGATTTCTACATATACGCCCAAACCGTTCAATAATATCAGAATCTGA
TAAATCGGCCCAAACCGGTTTACTAATGGGATTCCCTAGTACATTACAAAATTTAGCTTTAGCTAATGATCCAATGATAG
GAATAATTGGAACAATAGTATCGAATTTCTTAATAGCATTATTTATTAAAAAAGAATTCTCTAGCATTTGACTCCGTACC
GTTGAGGGGGTTAGTGGAATACTTGAAAGATAGCCCATAAAGTCAAGGGAATGGCTGGATAGTTGGCTTATATTGATTCT
TCCAGTATGGAACCACAAACAAAAAGAACATTGCCAAAAATTGACAAAATAATAGTTCCATTTGGACATCAAAAGAAGCG
TTCCTTTTGAAGCCAGAATTGATTTTCCCCGATACCTAAAATAATGCATGGAAAGATCCGCATCCTTGAGCAAACATAGG
TTTGCCTGAAAACCCTTAGCAAAGACTTTTACAAAGCATTCTATTTTTCCATAGAAAATGTTTCGTTCAAAAAGGGCTCC
AAAACTGGTTGATCGTAAATGAAGAGATTGGTTACGGAGAAAGAAAAAAATGGATTCGTATTCACATACATAAGAGTTAT
ATAAGAAGAAGAAAAATCTTTGATTTATCTTTGAAAAAAGGGAACGGGACCTCTTTGAAGTAATGAA
>Xenostegia_tridentata_matK
CTTTTTTTGGAAGATCCACTATAATAATGAAAAAGATTTCTGCATATACGCCCAAATCGTTCAATAATATCAGAATCTGA
TAAATCGGCCCAAACCGGTTTACTAATGGGATTCCCTAGTACATTACAAAATTTAGCTTTAGCTAATGATCCAATGATAG
GAATAATTGGAACAATAGTATCGAATTTCTTAATAGCATTATTTATTAAAAAAGAATTCTCTAGCATTTGACTCCGTACC
GTTGAGGGGGTTAGTGGAATACTTGAAAGATAGCCCATAAAGTCAAGGGAATGGCTGGATAGTTGGCTTATATTGATTCT
TCCAGTATGGAACCACAAACAAAAAGAACTTTGCCAAAAATTGACAAAATAATAGTTCCATTTCGACATCAAAAGAAGCG
TTCCTTTTGATGCCAGAATTGATTTTCCCCGATACCTAAAATAATGCATGGAAGGATCCGCATGCTTGAACAAACATAGG
TTTGCCTTAAAATCCTTAGCAAAGACTTTTACAAAACATTCTATTTTTCCATAGAAAATGTTTCGTTCAAAAAGGGCTCC
AAAACTGGTTGATCGTAAATGAAGAGATTGGTTACGGAGAAAGAAAAAAATGGATTCGTATTCACATACATAAGAGTTAT
ATAAGAAGAAGAAAAATCTTTGATTTATTTTTGAAAAAAGGGAACGGGACCTCTTTGGAGTAATGAAACTAT
>Operculina_aequisepala_matK
CCTTTTTTTGGAAGATCCACTATAATAATGAAAAATATTTCTGCATATACGCCCAAACCGTTCAATAATATCAGAATCTG
ATAAATCGGCCCAAACCGGTTTACTAATGGGATTCCCCAGTACATTACAAAATTTAGCTTTAGCTAATGATCCAATGATA
GGAATAATTGGAACAATAGTATCGAATTTCTTAATAGCATTATTTATTAAAAAAGAATTCTCTAGCATTTGACTCCGTAC
CGTTGAGGGGGTTAGTGGAATACTTGAAAGATAGCCCATAAAGTCAAGGGAATGGCTGGATAGTTGGCTTATATTGATTC
TTCCAGTATGGAACCACAAACAAAAAGAACATTGCCAAAAATTGACAAAATAATAGTTCCATTTCGACATCAAAAGAAGC
GTTCCTTTTGATGCCAGAATTGATTTTCCCCGATACCTAAAATAATGCATGGAAGGATCCGCATCCTTGAGCAAACATAG
GTTTGCCTTAAAATCCTTAGCAAAGACTTTGACAAAGCATTCTATTTTTCCATAGAATATGTTTCGTTCAAAAAGGGCTC
CAAAACTGGTTGATCGTAAATGAAGAGATTGGTTACGGAGAAAGAAAAAAATGGATTCGTATTCACATACATAAGAATTA
TATAAGAAGAAGAAAAATCTTTGATTTATTTTTGAAAAAAGGGAACGGGACCTCTTTGGAGTA
>Operculina_turpethum_matK
ACAAACTCCTTTTTTTGGAAGATCCACTATAATAATGAGAAATATTTCTGCATATACGCCCAAACCGTTCAATAATATCA
GAATCTGATAAATCGGCCCAAACCGGTTTACTAATGGGATTCCCCAGTACATTACAAAATTTAGCTTTAGCTAATGATCC
AATGATAGGAATAATTGGAACAATAGTATCGAATTTCTTAATAGCATTATTTATTAAAAAAGAATTCTCTAGCATTTGAC
TCCGTACCGTTGAGGGGGTTAGTGGAATACTTGAAAGATAGCCCATAAAGTCAAGGGAATGGCTGGATAGTTGGCTTATA
TTGATTCTTCCAGTATGGAACCACAAACAAAAAGAACATTGCCAAAAATTGACAAAATAATAGTTCCATTTCGACATCAA
AAGAAGCGTTCCTTTTGATGCCAGAATTGATTTTCCCCGATACCTAAAATAATGCATGGAAGGATCCGCATCCTTGAGCA
AACATAAGTTTGCCTTAAAATCCTTAGCAAAGACTTTGACAAAGCATTCTATTTTTCCATAGAAAATGTTTCGTTCAAAA
AGGGCTCCAAAACTGGTTGATCGTAAATGAAGAGATTGGTTACGGAGAAAGAAAAAAATGGATTCGTATTCACATACATA
AGAATTATATAAGAAGAAGAAAAATCTTTGATTTCTTTTTGAAAAAAGGGAACGGGACCTCTTTGGAGTAATGAAACTAT
TC
>Distimake_dissectus_matK
TATTTCTGCATATACGCCCAAACCGTTCAATAATATCAAAATCTGATAAATCGGCCCAAACCGGTTTACTAATGGGATTC
CCTAGTACATTACAAAATTTAGCTTTAGCTAATGATCCAATGATAGGAATAATTGGAACAATAGTATCGAATTTCTTAAT
AGCATTATTTATTAAATAAGAATTCTCTAGCATTTGACTCCGTACCGTTGAGGGGGTTAGTGGAATACTTGAAAGATAGC
CCATAAAGTCAAGGGAATGGCTGGATAGTTGGCTTATATTGATTCTTCCAGTATGGAACCACAAACAAAAAGAACATTGC
CAAAAATTGACAAAATAATAGTTCCATTTAGACATCAAAAGAAGCGTTCCTTTTGAAGCCAGAATTGATTTTCCCCGATA
CCTAAAATAATGCATGGAAGGATCCACATCCTTGAGCAAACATAGGTTTGCCTTAAAATCCTTAGCAAAGACTTTTACAA
AGCATTCTATTTTTCCATAGAAAATGTTTCGTTCAAAAAGGGATCCAAAACTGGTTGATCGTAAATGAAGAGATTGGTTA
CGGAGAAAGAAAAAAATGGATTCGTATTCACATACATAAGAGTTATATAAGAAGAAGAAAAATCTTTGATTG
>Merremia_spec._Ipomoea_pubescens_matK
ACTTTTTTTCGATACAAACTCCTTTTTTTGGAAGATCCACTATAATAATGAAAAATATTTCTGCATATACGCCCAAACCG
TTCAATAATATCAAAATCTGATAAATCGGCCCAAACCGGTTTACTAATGGGATTCCCTAGTACATTACAAAATTTAGCTT
TAGCTAATGATCCAATGATAGGAATAATTGGAACAATAGTATCGAATTTCTTAATAGCATTATTTATTAAATAAGAATTC
TCTAGCATTTGACTCCGTACCGTTGAGGGGGTTAGTGGAATACTTGAAAGATAGCCCATAAAGTCAAGGGAATGGCTGGA
TAGTTGGCTTATATTGATTCTTCCAGTATGGAACCACAAACAAAAAGAACATTGCCAAAAATTGACAAAATAATAGTTCC
ATTTAGACATCAAAAGAAGCGTTCCTTTTGAAGCCAGAATTGATTTTCCCCGATACCTAAAATAATGCATGGAAGGATCC
ACATCCTTGAGCAAACATAGGTTTGCCTTAAAATCCTTAGCAAAGACTTTTACAAAGCATTCTATTTTTCCATAGAAAAT
GTTTCGTTCAAAAAGGGATCCAAAACTGGTTGATCGTAAATGAAGAGATTGGTTACGGAGAAAGAAAAAAATGGATTCGT
ATTCACATACATAAGAGTTATATAAGAAGAAGAAAAATCTTTGATTGATTTTTGAAAAAGGGGAACGGACCCTTTTTGGA
GTAATGAAACTAT
>Merremia_dissecta_matK
TATTTCTGCATATACGCCCAAACCGTTCAATAATATCAAAATCTGATAAATCGGCCCAAACCGGTTTACTAATGGGATTC
CCTAGTACATTACAAAATTTAGCTTTAGCTAATGATCCAATGATAGGAATAATTGGAACAATAGTATCGAATTTCTTAAT
AGCATTATTTATTAAATAAGAATTCTCTAGCATTTGACTCCGTACCGTTGAGGGGGTTAGTGGAATACTTGAAAGATAGC
CCATAAAGTCAAGGGAATGGCTGGATAGTTGGCTTATATTGATTCTTCCAGTATGGAACCACAAACAAAAAGAACATTGC
CAAAAATTGACAAAATAATAGTTCCATTTAGACATCAAAAGAAGCGTTCCTTTTGAAGCCAGAATTGATTTTCCCCGATA
CCTAAAATAATGCATGGAAGGATCCACATCCTTGAGCAAACATAGGTTTGCCTTAAAATCCTTAGCAAAGACTTTTACAA
AGCATTCTATTTTTCCATAGAAAATGTTTCGTTCAAAAAGGGATCCAAAACTGGTTGATCGTAAATGAAGAGATTGGTTA
CGGAGAAAGAAAAAAATGGATTCGTATTCACATACATAAGAGTTATATAAGAAGAAGAAAAATCTTTGATTGATTTTTGA
AAAAGGGGAACGGACCCTTTTTGGAGTAATGAAACTATTC
>Calystegia_soldanella_matK
ATGAAAAATATTTCTGCATATACGCNCCAAACCGTTCAATAATATCAGAATCTGATAAATCGGCCCAAACTGGTTTACTA
ATGGGATTCCCTAGTACATTACAAAATTTAGCTTTAGCTAATGATCCAATGATAGGAATAATTGGAACAATAGTATCGAA
TTTCTTAATAGCATTATTTATTAAAAAAGAATTCTCTAGCATTTGACTCCGCACCGTTGAGGGGGTTAGTGGAATACTTG
AAAGATAGCCCATAAAGTCAAGGGAATGGCTGGATAGTTGGCTTATATTGATTCTTCCAGTATGGAACCACAAACAAAAA
GAATATTGCCAAAAATTCACAAAAAAATAGTTCCATTTCGACATCAAAAGAAGCGTTCCTTTTGAAGCCAGAATTGATTT
TCCTTGATACCTAAAATAATGCATGGAAGGGTCCGCATCCTTGAGCAAACATAGGTTTGCCTTAAAATCCTTAGCAAAGA
CTTTGACAAAGCATTCTATTTTTCCATAGAAAATGTTTCGTTCAAAAAGGGCTCCAAAACTGGTTGATCGTAAATGAAGA
GATTGGTTACGCAGAAAGAAAAAAATGGATTCGTATTCACATACATAAGAGTTATATAAGAATAAGAATAATCTTTGATT
GA
>Calystegia_macrostegia_matK
GATACAAACTCCTTTTTTTGGAAGATCCACTATAATAATGAAAAATATTTCTGCATATACGCCCAAACCGTTCAATAATA
TCAGAATCTGATAAATCGGCCCAAACTGGTTTACTAATGGGATTCCCTAGTACATTACAAAATTTAGCTTTAGCTAATGA
TCCAATGATAGGAATAATTGGAACAATAGTATCGAATTTCTTAATAGCATTATTTATTAAAAAAGAATTCTCTAGCATTT
GACTCCGCACCGTTGAGGGGGTTAGTGGAATACTTGAAAGATAGCCCATAAAGTCAAGGGAATGGCTGGATAGTTGGCTT
ATATTGATTCTTCCAGTATGGAACCACAAACAAAAAGAATATTGCCAAAAATTAACAAAAAAATAGTTCCATTTCGACAT
CAAAAGAAGCGTTCCTTTTGAAGCCAGAATTGATTTTCCTTGATACCTAAAATAATGCATGGAAGGGTCCGCATCCTTGA
GCAAACATAGGTTTGCCTTAAAATCCTTAGCAAAGACTTTTACAAAGCATTCTATTTTTCCATAGAAAATGTTTCGTTCA
AAAAGGGCTCCAAAACTGGTTGATCGTAAATGAAGAGATTGGTTACGCAGAAAGAAAAAAATGGATTCGTATTCACATAC
ATAAGAGTTATATAAGAAGAAGAAGAATCTTTGATTGATTTTTGAAAAAAGGGAACGGGACCTCTTTTGAGT
>Convolvulus_arvensis_Yakima_matK
ATAATGAAAAATATTTCTGCATATACGCCCAAACCGTTCAATAATATCAGAATCTGATAAATCGGCCCAAACTGGTTTAC
TAATGGGATTCCCTAGTACATTACAAAATTTAGCTTTAGCTAATGATCCAATAATAGGAATAATTGGAACAATAGTATCG
AATTTCTTAATAGCATTATTTATTAAAAAAGAATTCTCTAGCATTTGACTCCGCACCGTTGAGGGGGTTAGTGGAATACT
TGAAAGATAGCCCATAAAGTCAAGGGAATGGCTGGATAGTTGGCTTATATTGATTCTTCCAGTATGGAACCACAAACAAA
AAGAACATTGCCAAAAATTAACAAAATAATAGTTCCATTTCGACATCAAAAGAAGCGTTCCTTTTGAAGCCAGAATTGAT
TTTCCTCGATACCTAAAATAATGCATGGAAGGGTCCGCATTCTTGAGCAAACATAGGTTTGCCTTAAAATCCTTAGCAAA
GACTTTGACAAAGCATTCTATTTTTCCATAGAAAATGTTTCGTTCAAAAAGGGCTCCAAAACTGGTTGATCGTAAATGAA
GAGATTGGTTACGGAGAAAGAAAAAAATGGATTCGTATTCACATACATAAGAGTTATATAAGAAGAAGAAAAATCTTTGA
TTGA
>Convolvulus_arvensis_Huntley_1_matK
TCCTTTTTTTGGAAGATCCACTATAATAATGAAAAATATTTCTGCATATACGCCCAAACCGTTCAATAATATCAGAATCT
GATAAATCGGCCCAAACTGGTTTACTAATGGGATTCCCTAGTACATTACAAAATTTAGCTTTAGCTAATGATCCAATAAT
AGGAATAATTGGAACAATAGTATCGAATTTCTTAATAGCATTATTTATTAAAAAAGAATTCTCTAGCATTTGACTCCGCA
CCGTTGAGGGGGTTAGTGGAATACTTGAAAGATAGCCCATAAAGTCAAGGGAATGGCTGGATAGTTGGCTTATATTGATT
CTTCCAGTATGGAACCACAAACAAAAAGAACATTGCCAAAAATTAACAAAATAATAGTTCCATTTCGACATCAAAAGAAG
CGTTCCTTTTGAAGCCAGAATTGATTTTCCTCGATACCTAAAATAATGCATGGAAGGGTCCGCATTCTTGAGCAAACATA
GGTTTGCCTTAAAATCCTTAGCAAAGACTTTGACAAAGCATTCTATTTTTCCATAGAAAATGTTTCGTTCAAAAAGGGCT
CCAAAACTGGTTGATCGTAAATGAAGAGATTGGTTACGGAGAAAGAAAAAAATGGATTCGTATTCACATACATAAGAGTT
ATATAAGAAGAAGAAAAATCTTTGATTGATTTTTGAAAAAAGGGAACGGGACCTCTTTTGAGTAATG
>Convolvulus_arvensis_Huntley_2_matK
AACTCCTTTTTTTGGAAGATCCACTATAATAATGAAAAATATTTCTGCATATACGCCCAAACCGNTTCAATAATATCAGA
ATCTGATAAATCGGCCCAAACTGGTTTACTAATGGGATTCCCTAGTACATTACAAAATTTAGCTTTAGCTAATGATCCAA
TAATAGGAATAATTGGAACAATAGTATCGAATTTCTTAATAGCATTATTTATTAAAAAAGAATTCTCTAGCATTTGACTC
CGCACCGTTGAGGGGGTTAGTGGAATACTTGAAAGATAGCCCATAAAGTCAAGGGAATGGCTGGATAGTTGGCTTATATT
GATTCTTCCAGTATGGAACCACAAACAAAAAGAACATTGCCAAAAATTAACAAAATAATAGTTCCATTTCGACATCAAAA
GAAGCGTTCCTTTTGAAGCCAGAATTGATTTTCCTCGATACCTAAAATAATGCATGGAAGGGTCCGCATTCTTGAGCAAA
CATAGGTTTGCCTTAAAATCCTTAGCAAAGACTTTGACAAAGCATTCTATTTTTCCATAGAAAATGTTTCGTTCAAAAAG
GGCTCCAAAACTGGTTGATCGTAAATGAAGAGATTGGTTACGGAGAAAGAAAAAAATGGATTCGTATTCACATACATAAG
AGTTATATAAGAAGAAGAAAAATCTTTGATTGATTTTTGAAAAAAGGGAACGGGACCTCTTTTGAGTAATGAAACTA
>Convolvulus_equitans_matK
GGGGCCGTATATGCAGAAATATTTTTCATTATTATACTTTATTCGATACAAACTCCTTTTTTTAGAAGATCCACTATAAT
AATGAAAAATATTTCTGCATATACGCCCAAACCGTTCAATAATATCAGAATCTGATAAATCGGCCCAAACTGGTTTACTA
ATGGGATTCCCTATTACATTACAAAATTGAGCTTTAGCTAATGATCCAATGATAGGAATAATTGGAACAATAGTATCGAA
TTTCTTAATAGCATTATTTATTAAAAAAGAATTCTCTAGCATTTGACTCCGTACCGTTGAGGGGGTTAGTGGAATACTTG
AAAGATAGCCCATAAAGTCAAGGGAATGGCTGGATAGTTGGCTTATATTGATTCTTCCAGTATGGAACCACAAACAAAAA
GAACATTGCCAAAAATTAACAAAATAATAGTTCCATTTCGACATCAAAAGAAGCGTTCCTTTTGAAGCCAGAATTGATTT
TTCCCGATACCTAAAATAATGCATGGAAGGGTCCGCATCCTTGAGCAAACATAGGTTTGCCTTCAAATCCTTAGCAAAGA
CTTTGACAAAGCATTCTATTTTTCCATAGAAAATGTTTCGTTCAAAAAGGGCTCCAAAACTGGTTGATCGTAAATGAAGA
GATTGGTTACGGAGAAAGAAAAAAATAGATTCGTATTCACATACATAAGAGTTATATAAGAAGAAGAAAAATCTTTGATT
GATTTTTGAAAAAAGGGAACGGGACCTCTTTTGAGTAATG
>Convolvulus_spec._Calystegia_sepium_1_matK
TCCTTTTTTTGGAAGATCCACTATAATAATGAAAAAGATTTCTGCATATACGCCCAAACCGTTCAATAATATCAGAATCT
GATAAATCGGCCCAAACTGGTTTACTAATGGGATTCCCTAGTACATTACAAAATTTAGCTTTAGCTAATGATCCAATGAT
AGGAATAATTGGAACAATAGTATCGAATTTCTTAATAGCATTATTTATTAAATAAGAATTCTCTAGCATTTGACTCCGTA
CCGTTGAAGGGGTTAGTGGAATACTTGAAAGATAGCCCATACAGTCAAGGGAATGGTTGGATAGTTGGCTTATATTAATT
CTTCCAGTATGGAACCACAAACAAAAATAACATTGCGAAAAATAAACAAAATAATAGTTCCATTTCGACATCAAAAGAAG
CGTTCCTTTTGAAGCCAGAATTGATTTTCCCCGATACCTAAAATAATGCATGGAAGAGTCCGCATCCTTGAGCAAACATA
GGTTTGCCTTAAAATCCTTAGCAAAGACTTTGACAAAGCATTCTATTTTTCCATAGAAAATGTTTCGGTCAAAAAGGGCT
CCAAAACTGGTGGATCCTAAATGAAGAGATTGGTTACGCAGAAAGAAAAAAATGGATTCGTATTCACATACATAAGAGTT
ATATAAGAATAAGAAAAATCTTTGATTTATTTTTGAAAAAAGGGAACGGGACCTCT
>Convolvulus_spec._Calystegia_sepium_2_matK
TACAAACTCCTTTTTTTAGAAGATCCACTATAATAATGAAAAAGATTTCTGCATATACGCCCAAACCGTTCAATAATATC
AGAATCTGATAAATCGGCCCAAACTGGTTTACTAATGGGATTCCCTAGTACATTACAAAATTTAGCTTTAGCTAATGATC
CAATGATAGGAATAATTGGAACAATAGTATCGAATTTCTTAATAGCATTATTTATTAAATAAGAATTCTCTAGCATTTGA
CTCCGTACCGTTGAAGGGGTTAGTGGAATACTTGAAAGATAGCCCATACAGTCAAGGGAATGGTTGGATAGTTGGCTTAT
ATTAATTCTTCCAGTATGGAACCACAAACAAAAATAACATTGCGAAAAATAAACAAAATAATAGTTCCATTTCGACATCA
AAAGAAGCGTTCCTTTTGAAGCCAGAATTGATTTTCCCCGATACCTAAAATAATGCATGGAAGAGTCCGCATCCTTGAGC
AAACATAGGTTTGCCTTAAAATCCTTAGCAAAGACTTTGACAAAGCATTCTATTTTTCCATAGAAAATGTTTCGGTCAAA
AAGGGCTCCAAAACTGGTGGATCCTAAATGAAGAGATTGGTTACGCAGAAAGAAAAAAATGGATTCGTATTCACATACAT
AAGAGTTATATAAGAATAAGAAAAATCTTTGATTTATTTTTGAAAAAAGGGAACGGGACCTCTTTTGAGTAATGAAACTA
TT
>Convolvulus_tricolor_var._Red_Ensign_matK
CTTTTTTTAGAAGATCCACTATAATAATGAAAAAGATTTCTGCATATACGCCCAAACCGTTCAATAATATCAGAATCTGA
TAAATCGGCCCAAACTGGTTTACTAATGGGATTCCCTAGTACATTACAAAATTTAGCTTTAGCTAATGATCCAATGATAG
GAATAATTGGAACAATAGTATCGAATTTCTTAATAGCATTATTTATTAAATAAGAATTCTCTAGCATTTGACTCCGTACC
GTTGAAGGGGTTAGTGGAATACTTGAAAGATAGCCCATACAGTCAAGGGAATGGTTGGATAGTTGGCTTATATTAATTCT
TCCAGTATGGAACCACAAACAAAAATAACATTGCGAAAAATAAACAAAATAATAGTTCCATTTCGACATCAAAAGAAGCG
TTCCTTTTGAAGCCAGAATTGATTTTCCCCGATACCTAAAATAATGCATGGAAGAGTCCGCATCCTTGAGCAAACATAGG
TTTGCCTTAAAATCCTTAGCAAAGACTTTGACAAAGCATTCTATTTTTCCATAGAAAATGTTTCGGTCAAAAAGGGCTCC
AAAACTGGTGGATCCTAAATGAAGAGATTGGTTACGCAGAAAGAAAAAAATGGATTCGTATTCACATACATAAGAGTTAT
ATAAGAATAAGAAAAATCTTTGATTTATTTTTGAAAAAAGGGAACGGGACCTCTTTTGAGTAATGAAACTAT
>Convolvulus_tricolor_var._Blue_Enchantment_matK
CTTTTTTTGGAAGATCCACTATAATAATGAAAAAGATTTCTGCATATACGCCCAAACCGTTCAATAATATCAGAATCTGA
TAAATCGGCCCAAACTGGTTTACTAATGGGATTCCCTAGTACATTACAAAATTTAGCTTTAGCTAATGATCCAATGATAG
GAATAATTGGAACAATAGTATCGAATTTCTTAATAGCATTATTTATTAAATAAGAATTCTCTAGCATTTGACTCCGTACC
GTTGAAGGGGTTAGTGGAATACTTGAAAGATAGCCCATACAGTCAAGGGAATGGTTGGATAGTTGGCTTATATTAATTCT
TCCAGTATGGAACCACAAACAAAAATAACATTGCGAAAAATAAACAAAATAATAGTTCCATTTCGACATCAAAAGAAGCG
TTCCTTTTGAAGCCAGAATTGATTTTCCCCGATACCTAAAATAATGCATGGAAGAGTCCGCATCCTTGAGCAAACATAGG
TTTGCCTTAAAATCCTTAGCAAAGACTTTGACAAAGCATTCTATTTTTCCATAGAAAATGTTTCGGTCAAAAAGGGCTCC
AAAACTGGTGGATCCTAAATGAAGAGATTGGTTACGCAGAAAGAAAAAAATGGATTCGTATTCACATACATAAGAGTTAT
ATAAGAATAAGAAAAATCTTTGATTTATTTTTGAAAAAAGGGAACGGGACCTCTTTTGAGTAATGAAACTAT
>Jacquemontia_tamnifolia_matK
TCCTTTTTTTGGAAGATCCGCTATAATAATGAAAAATATTTCTGCATATACGCCCAAACCGTTCAATAATATCAGAATCG
GATAAATCGGCCCAAACAGGTTTACTAATGGGATTCCCAAGTACATTACAAAATTTAGCTTTAGCTAATGATCCAACGAT
AGGAATAATTGGAACAACAGTATCGAATTTCTTAATAGCATTATTGATTAAATAAGAATTCTCTAGCATTTGACTCCGTA
CCGTTGAGGGGGTTAGTGGAATACTTGAAAGATAGCCCATAAAGTCAAGGGAATAGCTGTAGAATTCGCTTCTATGGATT
CTTCCAGTATGGAACCACAAAGAAAAATAAGATTGCCAAAAATTGACAAGAAAATAGTTCCATTTAGGCATCAAAAGAAG
CATCCCCCTTGAAGCCAGAATTGATTTTCCCCGATACCGAACATAATGCATGGAAGGATCCGGATCCTTGAGCAAACATA
GGTTAGCCTGAAAATCCTTAGCAAAGACGTCTACAAAGCATTCGATTTTCCCATAGAAATTGTTTCGTTCAAAAAGGGCT
CCAAAACTGGTTGATCGTAAATGAAGAGATTGGTTACGGAGAAAGACAAAAATGGATTCGTATTCACATATATAAGAGTT
ATATAAGAAGAAGAAAAATCTTTGATTTCTTTTTAAAAAAAGGGAACGGTACTTCTTTGGAGTAATGAAACTAT
>Dichondra_sp._Dichondra_repens_matK
ATATTTCTGCATATACGCCCAAATCGTTCAATAATATCAGAATCTGAGAAATCGGCCCAAACCGGTTTACTAATGGGATT
CCCTAGTCCATTACAAAATTTAGCTTTAGCTAATGATCCAACAATAGGAATAATTGGAACAATGGTATCGAATTTATTAA
TAACATTATTGATTAAAAAAGAATTCGCTAGCATTTGACTCCGTACCGTTGACGGGGTTAGTGAAATACTTGAACGATAG
CCCATAAAGTCAAGGAACTGACTGGATAATTGGCTTCTATTGATCCTTCCAGTATGGAACCACAGAGAAAAATAACATTG
CCAAAAATTGACAAGAAAATAGTTCCATTTAGGAATCAAAAGAAGCGTCCCTTTTGAAGCCAGAAGGGATTTTCCCCGAT
ATCTAACATAATGCATGGAAAGATCTGGATCCTTGACCAAACATAGGTTAGCCTGAAAATCCTTAACAAAAACTTCTATA
AAGCATTCTATTTTTCCATAGAAATTGTTTCGTTCAAAAAGGGCTCGAAAACTGGTTGATCGTAAATGAAGAGATTGGTT
ACGGAGAAAGACAAAAATGGATTCGTATTCACATACATAAGAATTATATAAGAAGACGAAAAATCTTTGATTTCTTTTTG
AAAAAAGTGAACGGG
>Dichondra_argenta_matK
CTCCTTTTTTTGGAAGATCCGCTATAATAATGAAAAAGATTTCTGCATATATGCCCAAATCGTTCAATAATCTCAGAATC
TGAGAAATCGGCCCAAACCGGTTTACTAATGGGATTCCCTAGTCCATTACAAAATTTCGCTTTAGCTAATGATCTAACAA
TAGGAATAATTGGAACAATGGTATCGAATTTATTAATAGCATTATTGATTAAAAAAGAATTCTCTAGCATTTGACTCCGT
ACCATTGAAGGGGTTAGTGAAATACTTGAAAGATAGCCCATAAAGTCAAGGAACTGACTGGATAATTGGCTTCTATTGAT
TCTTCCAGTATGGAACCACAGAGAAAAATAACATTGCCAAAAATTGACAAGAAAATAGTTCCATTTAGGCATCAAAAGAA
GCGTCCCTTTTGAAGCCAGAATTGATTTTCCCCGATATCTAACAGAATGCATGGAAAGATCTGGATCCTTGAACAAACAT
AGGTTAGCCGGAAAATCCTTAACAAAGACTTTTATAAAGCATTCTATTTTTCCATAGAAATTGTTTCGTTCAAAAAGGGC
TCCAAAACTGGTTGATCGTAAATGAAGAGATTGGTTACGGAGAAAGACAAAAATGGATTCATATTCACATACATAAGAGT
TATATAAGAAGACGAAAAATCTTTGATTTCTTTTTGAAAAAAGGGAACGGGACTTCTTTGGARTAATGAAA
>Dichondra_micrantha_matK
ACAAACTCCTTTTTTTGGAAGATCCGCTATAATAATTAAAAATATTTCTGCATATACGCCCGTTCAATAATATCAGAATC
TGATAAATCGGCCCAAACCGGTTTACTAATGGGATTCCCTAGTACATTACAAAATTTAGCTTTAGCTAATGATCCAACGA
TAGGAATAATTGGAACAACGGTATCGAATTTCTTAATAGCATTATTGATTAAAAATTCTCTAGCATTTGACTCCGTACCG
TTGAGGGGGTTAGTGGAATACTTGAAAGATAGCCCATAAAGTAAAGGGACTGACTGGATAATTGGCTTATATTGATTCTT
CCAGTATGGAACCACAGAGAAAAATAACATTGCCAAAAATTGACAAGAAAATAGTTCCATTTAGGCATCAAAAGAAGCGT
CCCTTTTGAAGCCAGAATTTTTTTTCCCCGATATCTAACATAATGCATGGAAGGATCCGGATCCTTGAGCAAACATAGGT
TAGCCTGAAAATCCTTAGCAAAGACTTCTACAAAGCATTATATTTTTCCATATAAATTGTTTCGGCTCCAAAACTGGTTG
ATCGTAAATGTTACGGAGAAAGACAAAAATGGATTCGTATTCACATACATAAGAGTTATATAAGAAGAAGAAAAATCTTT
GATTTCTTTTTGAAAAAAGGGAACGGGACTTCTTTGGAGTAATGAAACTATT
