# Supplementary material for: Illuminating the lineage-specific diversification of resin glycoside acylsugars in the morning glory (Convolvulaceae) family using computational metabolomics
Source: Hortic Res. 2022 Feb 4;9:uhab079. doi: 10.1093/hr/uhab079 (PMC8825387; doi:10.1093/hr/uhab079)
Supplement: Web_Material_uhab079 [file web_material_uhab079.zip › SuppFile4_FragmentMassesUsedForPred.xlsx.xlsx]

## Sheet: Legend
		Supplementary File 4: (A) Acyl CoA groups downloaded from ChEBI. (B)Acyl, sugar and components used for RG structure prediction. Mass of H i.e. 1.008 was subtracted from the indicated masses to obtain their correct fragment mass in the negative ion mode. A fragment is labeled as Frequent if it is present in >5% of all RG peaks.

## Sheet: A_AcylCoA_ChEBI
ActualMass	ChEBI ID	CO-ENZYME A	Acyl n(Carbons)	Sure about the set?		SMILES	Formula	Charge state	Formula mass	Monoisotopic mass		ID	Compound ID	LipidMaps ID	ID	name	ActualMass
71.01	CHEBI:15513	acryloyl-CoA	3	Y?	3	CC(C)(COP(O)(=O)OP(O)(=O)OC[C@H]1O[C@H]([C@H](O)[C@@H]1OP(O)(O)=O)n1cnc2c(N)ncnc12)[C@@H](O)C(=O)NCCC(=O)NCCSC(=O)C=C	C24H38N7O17P3S	0	821.583	821.126	C00894	NA	NA	NA	SID: 8143248	Acryloyl-CoA; Acryloyl-coa; Acryloyl-coenzyme A; Acrylyl-CoA; Acrylyl-coa; Coenzyme A, S-2-propenoate; Propenoyl-CoA	71.0139
85.03	CHEBI:15473	crotonoyl-CoA	4	Y	3	C\C=C\C(=O)SCCNC(=O)CCNC(=O)[C@H](O)C(C)(C)COP(O)(=O)OP(O)(=O)OC[C@H]1O[C@H]([C@H](O)[C@@H]1OP(O)(O)=O)n1cnc2c(N)ncnc12	C25H40N7O17P3S	0	835.609	835.141	C00877	NA	NA	NA	SID: 8145145	(E)-but-2-enoyl-CoA; Crotonoyl-CoA; Crotonyl-CoA; trans-But-2-enoyl-CoA; trans-butyr-2-enoyl-CoA	85.0295
85.03	CHEBI:15543	vinylacetyl-CoA	4		3	CC(C)(COP(O)(=O)OP(O)(=O)OC[C@H]1O[C@H]([C@H](O)[C@@H]1OP(O)(O)=O)n1cnc2c(N)ncnc12)[C@@H](O)C(=O)NCCC(=O)NCCSC(=O)CC=C	C25H40N7O17P3S	0	835.609	835.141	C02331	NA	NA	NA	SID: 8143221	3-Butenoyl-CoA; But-3-enoyl-CoA; Vinylacetyl-CoA; but-3-enoyl-CoA	85.0295
85.03	CHEBI:27754	methacrylyl-CoA	4		3	CC(=C)C(=O)SCCNC(=O)CCNC(=O)[C@H](O)C(C)(C)COP(O)(=O)OP(O)(=O)OC[C@H]1O[C@H]([C@H](O)[C@@H]1OP(O)(O)=O)n1cnc2c(N)ncnc12	C25H40N7O17P3S	0	835.609	835.141	C03460	METHACRYLYL-COA	NA	NA	SID: 8144463	2-Methylprop-2-enoyl-CoA; Methacrylyl-CoA; Methacrylyl-coenzyme A; Methylacrylyl-CoA; S-methacryloyl-CoA; S-methacryloyl-coenzyme-A	85.0295
85.03	CHEBI:36926	but-2-enoyl-CoA	4		3	CC=CC(=O)SCCNC(=O)CCNC(=O)[C@H](O)C(C)(C)COP(O)(=O)OP(O)(=O)OC[C@H]1O[C@H]([C@H](O)[C@@H]1OP(O)(O)=O)n1cnc2c(N)ncnc12	C25H40N7O17P3S	0	835.609	835.141	C00877	NA	NA	NA	CID: 5497143	2-Butenoyl-CoA; But-2-enoyl-CoA; Crotonyl-CoA; S-But-2-enoylcoenzyme A; trans-But-2-enoyl-CoA	85.0295
92	CHEBI:85101	trans,trans-2,4-dienoyl-CoA(4-)	5		3	CC(C)(COP([O-])(=O)OP([O-])(=O)OC[C@H]1O[C@H]([C@H](O)[C@@H]1OP([O-])([O-])=O)n1cnc2c(N)ncnc12)[C@@H](O)C(=O)NCCC(=O)NCCSC(=O)\C=C\C=C\[*]	C26H35N7O17P3SR	-4	842.581	842.102	NA	NA	NA	NA	SID: 249807297	(2E,4E)-dienoyl-CoA; trans,trans-2,3,4,5-tetradehydroacyl-CoA anion; trans,trans-2,3,4,5-tetradehydroacyl-CoA anions; trans,trans-2,3,4,5-tetradehydroacyl-CoA tetraanion; trans,trans-2,3,4,5-tetradehydroacyl-CoA tetraanions	91.9904
92	CHEBI:85099	(2E,4Z)-dienoyl-CoA(4-)	5		3	CC(C)(COP([O-])(=O)OP([O-])(=O)OC[C@H]1O[C@H]([C@H](O)[C@@H]1OP([O-])([O-])=O)n1cnc2c(N)ncnc12)[C@@H](O)C(=O)NCCC(=O)NCCSC(=O)\C=C\C=C/[*]	C26H35N7O17P3SR	-4	842.581	842.102	NA	NA	NA	NA	SID: 249807295	(2E,4Z)-dienoyl-CoA; trans-2-cis-4-dienoyl-CoA(4-)	91.9904
99.01	CHEBI:57315	(R)-3-hydroxybutanoyl-CoA(4-)	4		3	C[C@@H](O)CC(=O)SCCNC(=O)CCNC(=O)[C@H](O)C(C)(C)COP([O-])(=O)OP([O-])(=O)OC[C@H]1O[C@H]([C@H](O)[C@@H]1OP([O-])([O-])=O)n1cnc2c(N)ncnc12	C25H38N7O18P3S	-4	849.592	849.123	NA	NA	NA	NA	SID: 92741169	(3R)-hydroxybutanoyl-CoA	99.011
99.01	CHEBI:57316	(S)-3-hydroxybutanoyl-CoA(4-)	4		3	C[C@H](O)CC(=O)SCCNC(=O)CCNC(=O)[C@H](O)C(C)(C)COP([O-])(=O)OP([O-])(=O)OC[C@H]1O[C@H]([C@H](O)[C@@H]1OP([O-])([O-])=O)n1cnc2c(N)ncnc12	C25H38N7O18P3S	-4	849.592	849.123	NA	NA	NA	NA	SID: 92741170	(3S)-hydroxybutanoyl-CoA	99.011
99.01	CHEBI:57340	3-hydroxy-2-methylpropanoyl-CoA(4-)	4		3	CC(CO)C(=O)SCCNC(=O)CCNC(=O)[C@H](O)C(C)(C)COP([O-])(=O)OP([O-])(=O)OC[C@H]1O[C@H]([C@H](O)[C@@H]1OP([O-])([O-])=O)n1cnc2c(N)ncnc12	C25H38N7O18P3S	-4	849.592	849.123	NA	NA	NA	NA	SID: 92741192	3-hydroxy-2-methylpropanoyl-CoA	99.011
99.01	CHEBI:58574	4-hydroxybutyryl-CoA(4-)	4		3	CC(C)(COP([O-])(=O)OP([O-])(=O)OC[C@H]1O[C@H]([C@H](O)[C@@H]1OP([O-])([O-])=O)n1cnc2c(N)ncnc12)[C@@H](O)C(=O)NCCC(=O)NCCSC(=O)CCCO	C25H38N7O18P3S	-4	849.592	849.123	NA	NA	NA	NA	CID: 45266688	4-hydroxybutanoyl-CoA; 4-hydroxybutyryl-CoA tetraanion; GHB-CoA(4-); gamma-hydroxybutyryl-CoA(4-)	99.011
99.01	CHEBI:62611	(S)-3-hydroxyisobutyryl-CoA(4-)	4		3	C[C@@H](CO)C(=O)SCCNC(=O)CCNC(=O)[C@H](O)C(C)(C)COP([O-])(=O)OP([O-])(=O)OC[C@H]1O[C@H]([C@H](O)[C@@H]1OP([O-])([O-])=O)n1cnc2c(N)ncnc12	C25H38N7O18P3S	-4	849.592	849.123	NA	CPD-12173	NA	NA	SID: 124403842	(S)-3-hydroxy-2-methylpropanoyl-coenzyme A(4-); (S)-3-hydroxyisobutanoyl-CoA; (S)-3-hydroxyisobutanoyl-CoA(4-)	99.011
99.01	CHEBI:78611	3-hydroxybutanoyl-CoA(4-)	4		3	CC(O)CC(=O)SCCNC(=O)CCNC(=O)[C@H](O)C(C)(C)COP([O-])(=O)OP([O-])(=O)OC[C@H]1O[C@H]([C@H](O)[C@@H]1OP([O-])([O-])=O)n1cnc2c(N)ncnc12	C25H38N7O18P3S	-4	849.594	849.123	NA	NA	NA	NA	CID: 86289602	3-hydroxybutanoyl-CoA; 3-hydroxybutyryl-CoA(4-); beta-hydroxybutanoyl-CoA(4-); beta-hydroxybutyryl-CoA(4-)	99.011
99.01	CHEBI:87474	(R)-2-hydroxybutanoyl-CoA(4-)	4		3	[C@@H]1(N2C3=C(C(=NC=N3)N)N=C2)O[C@H](COP(OP(OCC(C)([C@H](C(NCCC(NCCSC(=O)[C@@H](CC)O)=O)=O)O)C)(=O)[O-])(=O)[O-])[C@H]([C@H]1O)OP([O-])([O-])=O	C25H38N7O18P3S	-4	849.594	849.123	NA	CPD-15376	NA	NA	SID: 252238201	(2R)-hydroxybutanoyl-CoA; (R)-2-hydroxybutyryl-CoA(4-)	99.011
99.01	CHEBI:131780	2-hydroxyisobutanoyl-CoA(4-)	4		3	[C@@H]1(N2C3=C(C(=NC=N3)N)N=C2)O[C@H](COP(OP(OCC(C)([C@H](C(NCCC(NCCSC(=O)C(C)(C)O)=O)=O)O)C)(=O)[O-])(=O)[O-])[C@H]([C@H]1O)OP([O-])([O-])=O	C25H38N7O18P3S	-4	849.594	849.123	NA	CPD-19040	NA	NA	SID: 85735529	2-hydroxyisobutanoyl-CoA; 2-hydroxyisobutanoyl-coenzyme A(4-); 2-hydroxyisobutyryl-CoA(4-); 2-hydroxyisobutyryl-coenzyme A(4-)	99.011
99.01	CHEBI:138628	2-hydroxybutanoyl-CoA(4-)	4		3	[C@@H]1(N2C3=C(C(=NC=N3)N)N=C2)O[C@H](COP(OP(OCC(C)([C@H](C(NCCC(NCCSC(C(CC)O)=O)=O)=O)O)C)(=O)[O-])(=O)[O-])[C@H]([C@H]1O)OP([O-])([O-])=O	C25H38N7O18P3S	-4	849.594	849.123	NA	NA	NA	NA	CID: 131708344	2-hydroxybutanoyl-CoA; 2-hydroxybutyryl-CoA(4-)	99.011
99.04	CHEBI:15478	2-methylcrotonoyl-CoA	5	Y	3	C\C=C(/C)C(=O)SCCNC(=O)CCNC(=O)[C@H](O)C(C)(C)COP(O)(=O)OP(O)(=O)OC[C@H]1O[C@H]([C@H](O)[C@@H]1OP(O)(O)=O)n1cnc2c(N)ncnc12	C26H42N7O17P3S	0	849.636	849.157	C03345	NA	NA	NA	SID: 8143192	(E)-2-Methylcrotonoyl-CoA; 2-Methylcrotanoyl-CoA; Methylcrotonoyl-CoA; Methylcrotonyl-CoA; Tigloyl-CoA; Tiglyl-CoA; trans-2-Methylbut-2-enoyl-CoA	99.0452
99.04	CHEBI:15486	3-methylbut-2-enoyl-CoA	5		3	CC(C)=CC(=O)SCCNC(=O)CCNC(=O)[C@H](O)C(C)(C)COP(O)(=O)OP(O)(=O)OC[C@H]1O[C@H]([C@H](O)[C@@H]1OP(O)(O)=O)n1cnc2c(N)ncnc12	C26H42N7O17P3S	0	849.636	849.157	C03069	NA	NA	NA	SID: 8143330	3,3-dimethacrylyl-CoA; 3,3-dimethacrylyl-coenzyme A; 3-Methylbut-2-enoyl-CoA; 3-Methylcrotonoyl-CoA; 3-Methylcrotonyl-CoA; DMA-CoA; Dimethylacryloyl-CoA; S-(3-Methyl-crotonoyl)-coenzym-A; S-(3-methylcrotonoyl)-coenzyme-A; beta,beta-dimethacrylyl-CoA; beta,beta-dimethacrylyl-coenzyme A	99.0452
99.04	CHEBI:27962	pent-2-enoyl-CoA	5		3	[H]C(CC)=CC(=O)SCCNC(=O)CCNC(=O)[C@H](O)C(C)(C)COP(O)(=O)OP(O)(=O)OC[C@H]1O[C@H]([C@H](O)[C@@H]1OP(O)(O)=O)n1cnc2c(N)ncnc12	C26H42N7O17P3S	0	849.636	849.157	C02451	NA	NA	NA	SID: 17425025	Pent-2-enoyl-CoA	99.0452
99.04	CHEBI:28188	3-methylbut-3-enoyl-CoA	5		3	CC(=C)CC(=O)SCCNC(=O)CCNC(=O)[C@H](O)C(C)(C)COP(O)(=O)OP(O)(=O)OC[C@H]1O[C@H]([C@H](O)[C@@H]1OP(O)(O)=O)n1cnc2c(N)ncnc12	C26H42N7O17P3S	0	849.636	849.157	C03466	NA	NA	NA	SID: 17425020	3-Methyl-vinylacetyl-CoA; 3-methyl-vinylacetyl-coenzyme A; 3-methylbut-3-enoyl-coenzyme A	99.0452
99.04	CHEBI:11614	2-methylbut-2-enoyl-coenzyme A	5		3	CC=C(C)C(=O)SCCNC(=O)CCNC(=O)[C@H](O)C(C)(C)COP(O)(=O)OP(O)(=O)OC[C@H]1O[C@H]([C@H](O)[C@@H]1OP(O)(O)=O)n1cnc2c(N)ncnc12	C26H42N7O17P3S	0	849.635	849.157	NA	NA	NA	NA	SID: 8148139	2-methylbut-2-enol-coenzyme A; 2-methylcrotonoyl-CoA; 2-methylcrotonoyl-coenzyme A; 2-methylcrotonyl-CoA; 2-methylcrotonyl-coenzyme A; Methylcrotonyl-coa; alpha-methylcrotonoyl-CoA; alpha-methylcrotonoyl-coenzyme A	99.0452
99.04	CHEBI:86441	(2E)-pentenoyl-CoA	5		3	CC\C=C\C(=O)SCCNC(=O)CCNC(=O)[C@H](O)C(C)(C)COP(O)(=O)OP(O)(=O)OC[C@H]1O[C@H]([C@H](O)[C@@H]1OP(O)(O)=O)n1cnc2c(N)ncnc12	C26H42N7O17P3S	0	849.635	849.157	NA	NA	NA	NA	SID: 252162545	(2E)-pent-2-enoyl-CoA; (2E)-pent-2-enoyl-coenzyme A; (2E)-pentenoyl-coenzyme A	99.0452
99.04	CHEBI:57352	4-aminobutanoyl-CoA(3-)	4		3	CC(C)(COP([O-])(=O)OP([O-])(=O)OC[C@H]1O[C@H]([C@H](O)[C@@H]1OP([O-])([O-])=O)n1cnc2c(N)ncnc12)[C@@H](O)C(=O)NCCC(=O)NCCSC(=O)CCC[NH3+]	C25H40N8O17P3S	-3	849.615	849.146	NA	NA	NA	NA	SID: 92741203	4-aminobutanoyl-CoA; 4-aminobutanoyl-CoA trianion; 4-aminobutanoyl-coenzyme A(3-)	99.0342
99.04	CHEBI:57366	L-3-aminobutanoyl-CoA(3-)	4		3	C[C@H]([NH3+])CC(=O)SCCNC(=O)CCNC(=O)[C@H](O)C(C)(C)COP([O-])(=O)OP([O-])(=O)OC[C@H]1O[C@H]([C@H](O)[C@@H]1OP([O-])([O-])=O)n1cnc2c(N)ncnc12	C25H40N8O17P3S	-3	849.615	849.146	NA	NA	NA	NA	SID: 92741216	(3S)-3-aminobutanoyl-CoA; L-3-aminobutanoyl-CoA trianion; L-3-aminobutanoyl-coenzyme A(3-)	99.0342
99.04	CHEBI:133901	3-aminobutyryl-CoA(3-)	4		3	[C@@H]1(N2C=3C(=C(N=CN3)N)N=C2)O[C@H](COP(OP(OCC([C@H](C(NCCC(NCCSC(=O)CC(C)[NH3+])=O)=O)O)(C)C)(=O)[O-])(=O)[O-])[C@H]([C@H]1O)OP([O-])([O-])=O	C25H40N8O17P3S	-3	849.617	849.146	NA	NA	NA	NA	SID: 85333684	3-aminobutanoyl-CoA; 3-aminobutanoyl-coenzyme A(3-); 3-aminobutyryl-coenzyme A(3-)	99.0342
101.02	CHEBI:15345	acetoacetyl-CoA	4		3	CC(=O)CC(=O)SCCNC(=O)CCNC(=O)[C@H](O)C(C)(C)COP(O)(=O)OP(O)(=O)OC[C@H]1O[C@H]([C@H](O)[C@@H]1OP(O)(O)=O)n1cnc2c(N)ncnc12	C25H40N7O18P3S	0	851.609	851.136	C00332	NA	C00007269	LMFA07050030	SID: 7985319	3-Acetoacetyl-CoA; Acetoacetyl coenzyme A; Acetoacetyl-CoA; S-Acetoacetyl-coenzym A; S-acetoacetyl-CoA; S-acetoacetyl-coenzyme A	101.024
101.06	CHEBI:15477	2-methylbutanoyl-CoA	5	Y	3	CCC(C)C(=O)SCCNC(=O)CCNC(=O)[C@H](O)C(C)(C)COP(O)(=O)OP(O)(=O)OC[C@H]1O[C@H]([C@H](O)[C@@H]1OP(O)(O)=O)n1cnc2c(N)ncnc12	C26H44N7O17P3S	0	851.652	851.173	C01033	2-METHYL-BUTYRYL-COA	NA	NA	SID: 8143193	2-Methylbutanoyl-CoA; 2-Methylbutyryl-CoA; 2-methylbutanoyl-coenzyme A; 2-methylbutyryl-coenzyme A; S-(2-methylbutanoyl)-CoA	101.061
101.06	CHEBI:15487	isovaleryl-CoA	5		3	CC(C)CC(=O)SCCNC(=O)CCNC(=O)[C@H](O)C(C)(C)COP(O)(=O)OP(O)(=O)OC[C@H]1O[C@H]([C@H](O)[C@@H]1OP(O)(O)=O)n1cnc2c(N)ncnc12	C26H44N7O17P3S	0	851.652	851.173	C02939	NA	NA	NA	SID: 8143329	3-Methylbutanoyl-CoA; 3-methylbutanoyl-coenzyme A; 3-methylbutyryl-CoA; 3-methylbutyryl-coenzyme A; Isovaleryl-CoA; beta-methylbutanoyl-CoA; beta-methylbutanoyl-coenzyme A; beta-methylbutyryl-CoA; beta-methylbutyryl-coenzyme A; isovaleryl-coenzyme A	101.061
101.06	CHEBI:15536	pentanoyl-CoA	5		3	CCCCC(=O)SCCNC(=O)CCNC(=O)[C@H](O)C(C)(C)COP(O)(=O)OP(O)(=O)OC[C@H]1O[C@H]([C@H](O)[C@@H]1OP(O)(O)=O)n1cnc2c(N)ncnc12	C26H44N7O17P3S	0	851.652	851.173	C00888	NA	NA	NA	SID: 8143228	5:0-CoA; C5:0-CoA; Pentanoyl-CoA; S-Valeryl-coenzym-A; S-valeryl-CoA; S-valeryl-coenzyme-A; Valeryl-coenzyme A; coenzyme A S-pentanoate; pentanoyl-coenzyme A; valeryl-CoA; valeryl-coenzyme A	101.061
101.06	CHEBI:90222	(S)-2-methylbutanoyl-CoA	5		3	[C@@H]1(N2C3=C(C(=NC=N3)N)N=C2)O[C@H](COP(OP(OCC([C@H](C(NCCC(NCCSC([C@H](CC)C)=O)=O)=O)O)(C)C)(=O)O)(=O)O)[C@H]([C@H]1O)OP(O)(O)=O	C26H44N7O17P3S	0	851.653	851.173	C15980	NA	NA	NA	SID: 255509815	(S)-2-methylbutanoyl-coenzyme A; (S)-2-methylbutyryl-CoA; (S)-2-methylbutyryl-coenzyme A	101.061
101.06	CHEBI:137545	pivaloyl-CoA	5		3	[C@@H]1(N2C3=C(C(=NC=N3)N)N=C2)O[C@H](COP(OP(OCC(C)([C@H](C(NCCC(NCCSC(C(C)(C)C)=O)=O)=O)O)C)(=O)O)(=O)O)[C@H]([C@H]1O)OP(O)(O)=O	C26H44N7O17P3S	0	851.653	851.173	NA	NA	NA	NA	SID: 85337265	2,2-dimethylpropanoyl-CoA; 2,2-dimethylpropionyl-CoA; pivalyl-CoA; pivalyl-coenzyme A	101.061
113.02	CHEBI:57312	(2S,3S)-3-hydroxy-2-methylbutanoyl-CoA(4-)	5		3	C[C@H](O)[C@H](C)C(=O)SCCNC(=O)CCNC(=O)[C@H](O)C(C)(C)COP([O-])(=O)OP([O-])(=O)OC[C@H]1O[C@H]([C@H](O)[C@@H]1OP([O-])([O-])=O)n1cnc2c(N)ncnc12	C26H40N7O18P3S	-4	863.618	863.139	NA	NA	NA	NA	SID: 92741166	(2S,3S)-3-hydroxy-2-methylbutanoyl-CoA; (2S,3S)-3-hydroxy-2-methylbutanoyl-CoA tetraanion; (2S,3S)-3-hydroxy-2-methylbutanoyl-coenzyme A(4-)	113.027
113.02	CHEBI:57357	5-hydroxypentanoyl-CoA(4-)	5		3	CC(C)(COP([O-])(=O)OP([O-])(=O)OC[C@H]1O[C@H]([C@H](O)[C@@H]1OP([O-])([O-])=O)n1cnc2c(N)ncnc12)[C@@H](O)C(=O)NCCC(=O)NCCSC(=O)CCCCO	C26H40N7O18P3S	-4	863.618	863.139	NA	NA	NA	NA	SID: 92741208	5-hydroxy-pentanoyl-CoA; 5-hydroxypentanoyl-CoA tetraanion; 5-hydroxypentanoyl-coenzyme A(4-); 5-hydroxyvaleryl-CoA(4-); omega-hydroxypentanoyl-CoA(4-)	113.027
113.02	CHEBI:62555	3-hydroxyisovaleryl-CoA(4-)	5		3	CC(C)(O)CC(=O)SCCNC(=O)CCNC(=O)[C@H](O)C(C)(C)COP([O-])(=O)OP([O-])(=O)OC[C@H]1O[C@H]([C@H](O)[C@@H]1OP([O-])([O-])=O)n1cnc2c(N)ncnc12	C26H40N7O18P3S	-4	863.618	863.139	NA	3-HYDROXY-ISOVALERYL-COA	NA	NA	SID: 124403789	3-hydroxy-3-methylbutanoyl-CoA (4-); 3-hydroxy-3-methylbutanoyl-CoA(4-); 3-hydroxy-3-methylbutyryl-CoA (4-); 3-hydroxy-3-methylbutyryl-CoA(4-); 3-hydroxyisovaleryl coenzyme A(4-); 3-hydroxyisovaleryl-CoA; 3-hydroxyisovaleryl-CoA (4-)	113.027
113.02	CHEBI:138296	2-hydroxyisovaleryl-CoA(4-)	5		3	[C@@H]1(N2C3=C(C(=NC=N3)N)N=C2)O[C@H](COP(OP(OCC(C)([C@H](C(NCCC(NCCSC(C(C(C)C)O)=O)=O)=O)O)C)(=O)[O-])(=O)[O-])[C@H]([C@H]1O)OP([O-])([O-])=O	C26H40N7O18P3S	-4	863.62	863.139	NA	NA	NA	NA	SID: 85338001	2-hydroxy-3-methylbutanoyl-CoA; 2-hydroxy-3-methylbutanoyl-CoA(4-)	113.027
113.02	CHEBI:138587	(R)-3-hydroxypentanoyl-CoA(4-)	5		3	[C@@H]1(N2C3=C(C(=NC=N3)N)N=C2)O[C@H](COP(OP(OCC(C)([C@H](C(NCCC(NCCSC(C[C@@H](CC)O)=O)=O)=O)O)C)(=O)[O-])(=O)[O-])[C@H]([C@H]1O)OP([O-])([O-])=O	C26H40N7O18P3S	-4	863.62	863.139	NA	CPD-13533	NA	NA	CID: 131708367	(3R)-hydroxypentanoyl-CoA; (3R)-hydroxyvaleryl-CoA(4-); (R)-3-hydroxyvaleryl-CoA(4-)	113.027
113.02	CHEBI:138607	(S)-3-hydroxypentanoyl-CoA(4-)	5		3	[C@@H]1(N2C3=C(C(=NC=N3)N)N=C2)O[C@H](COP(OP(OCC(C)([C@H](C(NCCC(NCCSC(C[C@H](CC)O)=O)=O)=O)O)C)(=O)[O-])(=O)[O-])[C@H]([C@H]1O)OP([O-])([O-])=O	C26H40N7O18P3S	-4	863.62	863.139	NA	NA	NA	NA	CID: 44237370	(3S)-hydroxypentanoyl-CoA; (3S)-hydroxyvaleryl-CoA(4-); (S)-3-hydroxyvaleryl-CoA(4-)	113.027
115.07	CHEBI:27540	hexanoyl-CoA	6	Y	3	CCCCCC(=O)SCCNC(=O)CCNC(=O)[C@H](O)C(C)(C)COP(O)(=O)OP(O)(=O)OC[C@H]1O[C@H]([C@H](O)[C@@H]1OP(O)(O)=O)n1cnc2c(N)ncnc12	C27H46N7O17P3S	0	865.678	865.188	C05270	NA	NA	NA	SID: 8144493	Coenzyme A, S-hexanoate; Hexanoyl-CoA; Hexanoyl-coenzyme A; S-Hexanoyl-coenzym-A; S-hexanoyl-CoA; S-hexanoyl-coenzyme-A; caproyl-CoA; caproyl-coenzyme A; hexanoyl-CoA; n-hexanoyl-CoA; n-hexanoyl-coenzyme A	115.076
115.07	CHEBI:131951	4-methylpentanoyl-CoA	6		3	[C@@H]1(N2C3=C(C(=NC=N3)N)N=C2)O[C@H](COP(OP(OCC(C)([C@H](C(NCCC(NCCSC(=O)CCC(C)C)=O)=O)O)C)(=O)O)(=O)O)[C@H]([C@H]1O)OP(O)(O)=O	C27H46N7O17P3S	0	865.679	865.188	NA	CPD-17494	NA	NA	SID: 85735696	4-methylpentanoyl-coenzyme A; isocaproyl-CoA; isocaproyl-coenzyme A; isohexanoyl-CoA; isohexanoyl-coenzyme A	115.076
117.05	CHEBI:15449	(2S,3S)-3-hydroxy-2-methylbutanoyl-CoA	5	Y	3	C[C@H](O)[C@H](C)C(=O)SCCNC(=O)CCNC(=O)[C@H](O)C(C)(C)COP(O)(=O)OP(O)(=O)OC[C@H]1O[C@H]([C@H](O)[C@@H]1OP(O)(O)=O)n1cnc2c(N)ncnc12	C26H44N7O18P3S	0	867.651	867.168	C04405	NA	NA	NA	SID: 8143188	(2S,3S)-3-Hydroxy-2-methylbutanoyl-CoA; (2S,3S)-3-hydroxy-2-methylbutanoyl-coenzyme A; (S)-3-Hydroxy-2-methylbutyryl-CoA; (S,S)-3-hydroxy-2-methylbutanoyl-coenzyme A; (S,S)-3-hydroxy-2-methylbutyryl-coenzyme A	117.056
117.05	CHEBI:15501	5-hydroxypentanoyl-CoA	5		3	CC(C)(COP(O)(=O)OP(O)(=O)OC[C@H]1O[C@H]([C@H](O)[C@@H]1OP(O)(O)=O)n1cnc2c(N)ncnc12)[C@@H](O)C(=O)NCCC(=O)NCCSC(=O)CCCCO	C26H44N7O18P3S	0	867.651	867.168	C03237	NA	NA	NA	SID: 8143260	5-Hydroxy-pentanoyl-CoA; 5-hydroxypentanoyl-coenzyme A; 5-hydroxyvaleryl-CoA; 5-hydroxyvaleryl-coenzyme A; delta-hydroxypentanoyl-CoA; delta-hydroxypentanoyl-coenzyme A; delta-hydroxyvaleryl-CoA; delta-hydroxyvaleryl-coenzyme A; omega-hydroxypentanoyl-CoA; omega-hydroxypentanoylcoenzyme A; omega-hydroxyvaleryl-CoA; omega-hydroxyvaleryl-coenzyme A	117.056
117.05	CHEBI:28291	3-hydroxyisovaleryl-CoA	5		3	CC(C)(O)CC(=O)SCCNC(=O)CCNC(=O)[C@H](O)C(C)(C)COP(O)(=O)OP(O)(=O)OC[C@H]1O[C@H]([C@H](O)[C@@H]1OP(O)(O)=O)n1cnc2c(N)ncnc12	C26H44N7O18P3S	0	867.651	867.168	C05998	3-HYDROXY-ISOVALERYL-COA	NA	NA	SID: 17425058	3-Hydroxyisovaleryl coenzyme A; 3-Hydroxyisovaleryl-CoA; 3-hydroxy-3-methylbutanoyl-CoA; 3-hydroxy-3-methylbutanoyl-coenzyme A; 3-hydroxy-3-methylbutyryl-CoA; 3-hydroxy-3-methylbutyryl-coenzyme A; beta-hydroxyisovaleryl-CoA; beta-hydroxyisovaleryl-coenzyme-A	117.056
117.05	CHEBI:138964	2-hydroxyisovaleryl-CoA	5		3	[C@@H]1(N2C3=C(C(=NC=N3)N)N=C2)O[C@H](COP(OP(OCC(C)([C@H](C(NCCC(NCCSC(C(C(C)C)O)=O)=O)=O)O)C)(=O)O)(=O)O)[C@H]([C@H]1O)OP(O)(O)=O	C26H44N7O18P3S	0	867.652	867.168	NA	NA	NA	NA	SID: 85338658	2-hydroxy-3-methylbutanoyl-CoA; 2-hydroxy-3-methylbutanoyl-coenzyme A; 2-hydroxyisovaleryl-coenzyme A	117.056
117.05	CHEBI:139236	(R)-3-hydroxypentanoyl-CoA	5		3	[C@@H]1(N2C3=C(C(=NC=N3)N)N=C2)O[C@H](COP(OP(OCC(C)([C@H](C(NCCC(NCCSC(C[C@@H](CC)O)=O)=O)=O)O)C)(=O)O)(=O)O)[C@H]([C@H]1O)OP(O)(O)=O	C26H44N7O18P3S	0	867.652	867.168	NA	CPD-13533	NA	NA	SID: 85338925	(3R)-hydroxypentanoyl-CoA; (3R)-hydroxypentanoyl-coenzyme A; (3R)-hydroxyvaleryl-CoA; (3R)-hydroxyvaleryl-coenzyme A; (R)-3-hydroxypentanoyl-coenzyme A; (R)-3-hydroxyvaleryl-CoA; (R)-3-hydroxyvaleryl-coenzyme A	117.056
117.05	CHEBI:139268	(S)-3-hydroxypentanoyl-CoA	5		3	[C@@H]1(N2C3=C(C(=NC=N3)N)N=C2)O[C@H](COP(OP(OCC(C)([C@H](C(NCCC(NCCSC(C[C@H](CC)O)=O)=O)=O)O)C)(=O)O)(=O)O)[C@H]([C@H]1O)OP(O)(O)=O	C26H44N7O18P3S	0	867.652	867.168	NA	NA	NA	NA	SID: 85338957	(3S)-hydroxypentanoyl-CoA; (3S)-hydroxypentanoyl-coenzyme A; (3S)-hydroxyvaleryl-CoA; (3S)-hydroxyvaleryl-coenzyme A; (S)-3-hydroxypentanoyl-coenzyme A; (S)-3-hydroxyvaleryl-CoA; (S)-3-hydroxyvaleryl-coenzyme A	117.056
121.02	CHEBI:15515	benzoyl-CoA	7	Y	3	CC(C)(COP(O)(=O)OP(O)(=O)OC[C@H]1O[C@H]([C@H](O)[C@@H]1OP(O)(O)=O)n1cnc2c(N)ncnc12)[C@@H](O)C(=O)NCCC(=O)NCCSC(=O)c1ccccc1	C28H40N7O17P3S	0	871.641	871.141	C00512	NA	NA	NA	SID: 8143247	Benzoyl-CoA; S-Benzoate coenzyme A; S-benzoyl-coenzyme A; benzoyl-S-coenzyme A; benzoyl-coenzyme A	121.03
125.02	CHEBI:62418	3-oxohexanoyl-CoA(4-)	6		3	CCCC(=O)CC(=O)SCCNC(=O)CCNC(=O)[C@H](O)C(C)(C)COP([O-])(=O)OP([O-])(=O)OC[C@H]1O[C@H]([C@H](O)[C@@H]1OP([O-])([O-])=O)n1cnc2c(N)ncnc12	C27H40N7O18P3S	-4	875.629	875.139	NA	K-HEXANOYL-COA	NA	NA	SID: 124349274	3-Oxohexanoyl-CoA; 3-oxohexanoyl-CoA; K-hexanoyl-CoA; K-hexanoyl-CoA (4-); ketohexanoyl-CoA (4-); ketohexanoyl-coenzyme-A	125.027
127.04	CHEBI:49180	cis-3,4-didehydroadipoyl-CoA semialdehyde	6		3	[H]C(=O)C\C=C/CC(=O)SCCNC(=O)CCNC(=O)[C@H](O)C(C)(C)COP(O)(=O)OP(O)(=O)OC[C@H]1O[C@H]([C@H](O)[C@@H]1OP(O)(O)=O)n1cnc2c(N)ncnc12	C27H42N7O18P3S	0	877.646	877.152	NA	NA	NA	NA	SID: 49742894	3,4-dehydroadipyl-CoA semialdehyde	127.04
127.04	CHEBI:62075	(S)-3-hydroxyhexanoyl-CoA(4-)	6		3	CCC[C@H](O)CC(=O)SCCNC(=O)CCNC(=O)[C@H](O)C(C)(C)COP([O-])(=O)OP([O-])(=O)OC[C@H]1O[C@H]([C@H](O)[C@@H]1OP([O-])([O-])=O)n1cnc2c(N)ncnc12	C27H42N7O18P3S	-4	877.645	877.154	NA	OH-HEXANOYL-COA	NA	NA	SID: 123058887	(3S)-hydroxyhexanoyl-CoA; (S)-3-hydroxyhexanoyl-coenzyme A(4-); 3-OH-hexanoyl-CoA(4-); 3-hydroxyhexanoyl-CoA(4-); OH-hexanoyl-CoA(4-)	127.042
127.04	CHEBI:74280	(R)-3-hydroxyhexanoyl-CoA(4-)	6		3	CCC[C@@H](O)CC(=O)SCCNC(=O)CCNC(=O)[C@H](O)C(C)(C)COP([O-])(=O)OP([O-])(=O)OC[C@H]1O[C@H]([C@H](O)[C@@H]1OP([O-])([O-])=O)n1cnc2c(N)ncnc12	C27H42N7O18P3S	-4	877.645	877.154	NA	CPD-14915	NA	NA	SID: 163626940	(3R)-hydroxyhexanoyl-CoA; (R)-3-hydroxyhexanoyl-CoA; (R)-3-hydroxyhexanoyl-coenzyme A(4-)	127.042
127.04	CHEBI:87119	(R)-2-hydroxy-4-methylpentanoyl-CoA(4-)	6		3	CC(C)C[C@@H](O)C(=O)SCCNC(=O)CCNC(=O)[C@H](O)C(C)(C)COP([O-])(=O)OP([O-])(=O)OC[C@H]1O[C@H]([C@H](O)[C@@H]1OP([O-])([O-])=O)n1cnc2c(N)ncnc12	C27H42N7O18P3S	-4	877.647	877.154	NA	CPD-11652	NA	NA	SID: 252162884	(2R)-2-hydroxy-4-methylpentanoyl-CoA(4-); (2R)-2-hydroxy-4-methylpentanoyl-coenzyme A(4-); (R)-2-hydroxy-4-methylpentanoyl-CoA; (R)-2-hydroxy-4-methylpentanoyl-coenzyme A(4-)	127.042
127.04	CHEBI:138630	2-hydroxyhexanoyl-CoA(4-)	6		3	[C@@H]1(N2C3=C(C(=NC=N3)N)N=C2)O[C@H](COP(OP(OCC(C)([C@H](C(NCCC(NCCSC(C(CCCC)O)=O)=O)=O)O)C)(=O)[O-])(=O)[O-])[C@H]([C@H]1O)OP([O-])([O-])=O	C27H42N7O18P3S	-4	877.647	877.154	NA	NA	NA	NA	CID: 131708345	2-hydroxycaproyl-CoA(4-); 2-hydroxyhexanoyl-CoA	127.042
139.04	CHEBI:28168	6-oxocyclohex-1-ene-1-carbonyl-CoA	7	Y	3	CC(C)(COP(O)(=O)OP(O)(=O)OC[C@H]1O[C@H]([C@H](O)[C@@H]1OP(O)(O)=O)n1cnc2c(N)ncnc12)[C@@H](O)C(=O)NCCC(=O)NCCSC(=O)C1=CCCCC1=O	C28H42N7O18P3S	0	889.657	889.152	C09821	NA	NA	NA	SID: 17425062	6-Ketoxycyclohex-1-ene-1-carboxyl-CoA; 6-ketocyclohex-1-ene-1-carbonyl-coenzyme A; 6-oxocyclohex-1-ene-1-carbonyl-coenzyme A	139.04
139.04	CHEBI:49261	3-hydroxycyclohexa-1,5-diene-1-carbonyl-CoA	7		3	CC(C)(COP(O)(=O)OP(O)(=O)OC[C@H]1O[C@H]([C@H](O)[C@@H]1OP(O)(O)=O)n1cnc2c(N)ncnc12)[C@@H](O)C(=O)NCCC(=O)NCCSC(=O)C1=CC(O)CC=C1	C28H42N7O18P3S	0	889.657	889.152	NA	NA	NA	NA	SID: 49742861	3-hydroxycyclohex-1,5-diene-1-carboxy-CoA; 3-hydroxycyclohex-1,5-diene-1-carboxy-coenzyme A; 3-hydroxycyclohexa-1,5-diene-1-carbonyl-coenzymeA	139.04
143.03	CHEBI:15488	trans-3-methylglutaconyl-CoA	6	Y	3	C\C(CC(=O)SCCNC(=O)CCNC(=O)[C@H](O)C(C)(C)COP(O)(=O)OP(O)(=O)OC[C@H]1O[C@H]([C@H](O)[C@@H]1OP(O)(O)=O)n1cnc2c(N)ncnc12)=C/C(O)=O	C27H42N7O19P3S	0	893.645	893.147	C03231	NA	NA	NA	SID: 8143328	(E)-3-Methylglutaconyl-1-CoA; 3-Methylglutaconyl-CoA; trans-3-Methylglutaconyl-CoA	143.035
143.03	CHEBI:49179	cis-3,4-didehydroadipoyl-CoA	6		3	CC(C)(COP(O)(=O)OP(O)(=O)OC[C@H]1O[C@H]([C@H](O)[C@@H]1OP(O)(O)=O)n1cnc2c(N)ncnc12)[C@@H](O)C(=O)NCCC(=O)NCCSC(=O)C\C=C/CC(O)=O	C27H42N7O19P3S	0	893.645	893.147	NA	NA	NA	NA	SID: 49742895	cis-3,4-dehydroadipyl-CoA	143.035
143.03	CHEBI:49295	trans-2,3-didehydroadipoyl-CoA	6		3	CC(C)(COP(O)(=O)OP(O)(=O)OC[C@H]1O[C@H]([C@H](O)[C@@H]1OP(O)(O)=O)n1cnc2c(N)ncnc12)[C@@H](O)C(=O)NCCC(=O)NCCSC(=O)\C=C\CCC(O)=O	C27H42N7O19P3S	0	893.645	893.147	NA	NA	NA	NA	SID: 49742873	(E)-3,4-dehydroadipoyl-CoA	143.035
143.03	CHEBI:49304	5-oxo-furan-2-acetyl-CoA	6		3	CC(C)(COP(O)(=O)OP(O)(=O)OC[C@H]1O[C@H]([C@H](O)[C@@H]1OP(O)(O)=O)n1cnc2c(N)ncnc12)[C@@H](O)C(=O)NCCC(=O)NCCSC(=O)CC1CCC(=O)O1	C27H42N7O19P3S	0	893.645	893.147	NA	NA	NA	NA	SID: 49742776	3-hydroxyadipoyl-CoA lactone; 5-oxo-furan-2-acetyl-coenzyme A; 5-oxo-furan-2-ethanoyl-CoA; 5-oxo-furan-2-ethanoyl-coenzyme A; beta-hydroxyadipyl-CoA lactone	143.035
143.03	CHEBI:68471	(Z)-2,3-dehydroadipoyl-CoA	6		3	CC(C)(COP(O)(=O)OP(O)(=O)OC[C@H]1O[C@H]([C@H](O)[C@@H]1OP(O)(O)=O)n1cnc2c(N)ncnc12)[C@@H](O)C(=O)NCCC(=O)NCCSC(=O)\C=C/CCC(O)=O	C27H42N7O19P3S	0	893.644	893.147	NA	NA	NA	NA	SID: 160645707	2,3-dehydroadipyl-CoA	143.035
143.03	CHEBI:71163	2,3-didehydroadipoyl-CoA	6		3	[H]C(CCC(O)=O)=C([H])C(=O)SCCNC(=O)CCNC(=O)[C@H](O)C(C)(C)COP(O)(=O)OP(O)(=O)OC[C@H]1O[C@H]([C@H](O)[C@@H]1OP(O)(O)=O)n1cnc2c(N)ncnc12	C27H42N7O19P3S	0	893.644	893.147	NA	NA	NA	NA	SID: 160646293	2,3-didehydroadipoyl-coenzyme A	143.035
143.1	CHEBI:15533	octanoyl-CoA	8	Y	3	CCCCCCCC(=O)SCCNC(=O)CCNC(=O)[C@H](O)C(C)(C)COP(O)(=O)OP(O)(=O)OC[C@H]1O[C@H]([C@H](O)[C@@H]1OP(O)(O)=O)n1cnc2c(N)ncnc12	C29H50N7O17P3S	0	893.732	893.22	C01944	NA	NA	NA	SID: 8143231	8:0-CoA; C8:0-CoA; Coenzyme A, S-octanoate; Octanoyl-CoA; Octanoyl-coa; Octanoyl-coenzyme A; capryloyl-CoA; capryloyl-coenzyme A; octanoylcoenzyme A; octylyl-CoA; octylyl-coenzyme A	143.108
143.1	CHEBI:61123	(E)-4-(trimethylammonio)but-2-enoyl-CoA	7		3	CC(C)(COP(O)(=O)OP(O)(=O)OC[C@H]1O[C@H]([C@H](O)[C@@H]1OP(O)(O)=O)n1cnc2c(N)ncnc12)[C@@H](O)C(=O)NCCC(=O)NCCSC(=O)\C=C\C[N+](C)(C)C	C28H48N8O17P3S	1	893.71	893.207	NA	NA	NA	NA	SID: 104222313	(E)-4-(trimethylammonio)but-2-enoyl-coenzyme A; crotonobetainyl-CoA; crotonobetainyl-coenzyme A	143.095
145.05	CHEBI:20052	3-hydroxy-5-oxohexanoyl-CoA	6	Y	3	CC(=O)CC(O)CC(=O)SCCNC(=O)CCNC(=O)[C@H](O)C(C)(C)COP(O)(=O)OP(O)(=O)OC[C@H]1O[C@H]([C@H](O)[C@@H]1OP(O)(O)=O)n1cnc2c(N)ncnc12	C27H44N7O19P3S	0	895.661	895.163	C16273	NA	NA	NA	SID: 17425165	3-Hydroxy-5-oxohexanoyl-CoA; 3-hydroxy-5-oxohexanoyl-coenzyme A; adenosine 3'-phosphoric acid 5'-[diphosphoric acid P(2)-[2,2-dimethyl-3-hydroxy-3-[[2-[[2-(3-hydroxy-5-oxohexanoylthio)ethyl]aminocarbonyl]ethyl]aminocarbonyl]propyl]] ester	145.051
145.05	CHEBI:34528	adipoyl-CoA	6		3	CC(C)(COP(O)(=O)OP(O)(=O)OC[C@H]1O[C@H]([C@H](O)[C@@H]1OP(O)(O)=O)n1cnc2c(N)ncnc12)[C@@H](O)C(=O)NCCC(=O)NCCSC(=O)CCCCC(O)=O	C27H44N7O19P3S	0	895.661	895.163	C14143	NA	NA	NA	SID: 17425451	5-Carboxypentanoyl-CoA; 5-carboxypentanoyl-coenzyme A; Adipyl-CoA; adipoyl-coenzyme A	145.051
147.04	CHEBI:15463	cinnamoyl-CoA	9	Y	3	[H]C(=CC(=O)SCCNC(=O)CCNC(=O)[C@H](O)C(C)(C)COP(O)(=O)OP(O)(=O)OC[C@H]1O[C@H]([C@H](O)[C@@H]1OP(O)(O)=O)n1cnc2c(N)ncnc12)c1ccccc1	C30H42N7O17P3S	0	897.679	897.157	C00540	NA	C00007263	NA	SID: 8145146	3-phenylacryloyl-CoA; 3-phenylacryloyl-coenzyme A; 3-phenylprop-2-enoyl-coenzyme A; Cinnamoyl-CoA; benzylideneacetyl-CoA; benzylideneacetyl-coenzyme A; beta-phenylacryloyl-CoA; beta-phenylacryloyl-coenzyme A; cinnamoyl-coenzyme A	147.045
147.04	CHEBI:10956	(E)-cinnamoyl-CoA	9		3	CC(C)(COP(O)(=O)OP(O)(=O)OC[C@H]1O[C@H]([C@H](O)[C@@H]1OP(O)(O)=O)n1cnc2c(N)ncnc12)[C@@H](O)C(=O)NCCC(=O)NCCSC(=O)\C=C\c1ccccc1	C30H42N7O17P3S	0	897.679	897.157	C16256	NA	NA	NA	CID: 6444037	Cinnamoyl-coenzyme A; Coenzyme A, S-(3-phenyl-2-propenoate), (E)-	147.045
161.04	CHEBI:15467	(3S)-3-hydroxy-3-methylglutaryl-CoA	6	Y	3	C[C@](O)(CC(O)=O)CC(=O)SCCNC(=O)CCNC(=O)[C@H](O)C(C)(C)COP(O)(=O)OP(O)(=O)OC[C@H]1O[C@H]([C@H](O)[C@@H]1OP(O)(O)=O)n1cnc2c(N)ncnc12	C27H44N7O20P3S	0	911.661	911.157	C00356	NA	C00007270	NA	SID: 8143338	(3S)-3-hydroxy-3-methylglutaryl-coenzyme A; (S)-3-Hydroxy-3-methylglutaryl-CoA; (S)-3-hydroxy-3-methylglutaryl-CoA; (S)-3-hydroxy-3-methylglutaryl-coenzyme A; 3-Hydroxy-3-methylglutaryl-CoA; HMG-CoA; HMG-coenzyme A; Hydroxymethylglutaroyl coenzyme A; Hydroxymethylglutaryl-CoA	161.046
161.04	CHEBI:11814	3-hydroxy-3-methylglutaryl-CoA	6		3	CC(O)(CC(O)=O)CC(=O)SCCNC(=O)CCNC(=O)[C@H](O)C(C)(C)COP(O)(=O)OP(O)(=O)OC[C@H]1O[C@H]([C@H](O)[C@@H]1OP(O)(O)=O)n1cnc2c(N)ncnc12	C27H44N7O20P3S	0	911.661	911.157	NA	NA	NA	NA	SID: 8145967	(4-carboxy-3-hydroxy-3-methylbutanoyl)-CoA; (4-carboxy-3-hydroxy-3-methylbutanoyl)-coenzyme A; 3-hydroxy-3-methylglutaryl-coenzyme A	161.046
161.04	CHEBI:49303	2-hydroxyadipoyl-CoA	6		3	CC(C)(COP(O)(=O)OP(O)(=O)OC[C@H]1O[C@H]([C@H](O)[C@@H]1OP(O)(O)=O)n1cnc2c(N)ncnc12)[C@@H](O)C(=O)NCCC(=O)NCCSC(=O)C(O)CCCC(O)=O	C27H44N7O20P3S	0	911.661	911.157	NA	NA	NA	NA	SID: 49742777	beta-hydroxyadipoyl-CoA	161.046
161.04	CHEBI:71038	3-hydroxyadipyl-CoA	6		3	CC(C)(COP(O)(=O)OP(O)(=O)OC[C@H]1O[C@H]([C@H](O)[C@@H]1OP(O)(O)=O)n1cnc2c(N)ncnc12)[C@@H](O)C(=O)NCCC(=O)NCCSC(=O)CC(O)CCC(O)=O	C27H44N7O20P3S	0	911.659	911.157	NA	3-HYDROXYADIPYL-COA	NA	NA	SID: 160646405	3-hydroxyadipoyl-CoA; 3-hydroxyadipoyl-coenzyme A; S-(5-carboxy-3-hydroxypentanoyl)-CoA; S-(5-carboxy-3-hydroxypentanoyl)-coenzyme A	161.046
161.04	CHEBI:79188	(3R)-3-ammonio-3-phenylpropanoyl-CoA(3-)	9		3	CC(C)(COP([O-])(=O)OP([O-])(=O)OC[C@H]1O[C@H]([C@H](O)[C@@H]1OP([O-])([O-])=O)n1cnc2c(N)ncnc12)[C@@H](O)C(=O)NCCC(=O)NCCSC(=O)C[C@@H]([NH3+])c1ccccc1	C30H42N8O17P3S	-3	911.686	911.162	NA	CPD-9207	NA	NA	SID: 223444385	(3R)-3-amino-3-phenylpropanoyl-CoA	161.05
163.05	CHEBI:15499	4-coumaroyl-CoA	9	Y	3	CC(C)(COP(O)(=O)OP(O)(=O)OC[C@H]1O[C@H]([C@H](O)[C@@H]1OP(O)(O)=O)n1cnc2c(N)ncnc12)[C@@H](O)C(=O)NCCC(=O)NCCSC(=O)C=Cc1ccc(O)cc1	C30H42N7O18P3S	0	913.678	913.152	C00223	NA	C00007280	NA	SID: 8143262	4-Coumaroyl-CoA; 4-Coumaroyl-coa; 4-Coumaroyl-coenzyme A; 4-Hydroxycinnamoyl-CoA	163.04
163.05	CHEBI:27388	benzoylacetyl-CoA	9		3	CC(C)(COP(O)(=O)OP(O)(=O)OC[C@H]1O[C@H]([C@H](O)[C@@H]1OP(O)(O)=O)n1cnc2c(N)ncnc12)[C@@H](O)C(=O)NCCC(=O)NCCSC(=O)CC(=O)c1ccccc1	C30H42N7O18P3S	0	913.678	913.152	C07118	NA	NA	NA	SID: 17425045	3-oxo-3-phenylpropionyl-CoA; 3-oxo-3-phenylpropionyl-coenzyme A; Benzoyl acetyl coenzyme A; Benzoyl acetyl-CoA; Benzoylacetyl-Coenzyme A	163.04
163.05	CHEBI:85531	trans-4-coumaroyl-CoA	9		3	CC(C)(COP(O)(=O)OP(O)(=O)OC[C@H]1O[C@H]([C@H](O)[C@@H]1OP(O)(O)=O)n1cnc2c(N)ncnc12)[C@@H](O)C(=O)NCCC(=O)NCCSC(=O)\C=C\c1ccc(O)cc1	C30H42N7O18P3S	0	913.677	913.152	NA	NA	NA	NA	SID: 252149892	(E)-4-coumaroyl-CoA; (E)-4-coumaroyl-coenzyme A; trans-4-coumaroyl-coenzyme A	163.04
167.03	CHEBI:31103	3,5-dihydroxyphenylacetyl-CoA	8	Y	3	CC(C)(COP(O)(=O)OP(O)(=O)OC[C@H]1O[C@H]([C@H](O)[C@@H]1OP(O)(O)=O)n1cnc2c(N)ncnc12)[C@@H](O)C(=O)NCCC(=O)NCCSC(=O)Cc1cc(O)cc(O)c1	C29H42N7O19P3S	0	917.666	917.147	C12324	NA	NA	NA	SID: 223441603		167.035
167.03	CHEBI:142890	vanilloyl-CoA	8		3	[C@@H]1(N2C3=C(C(=NC=N3)N)N=C2)O[C@H](COP(OP(OCC([C@H](C(NCCC(NCCSC(=O)C=4C=CC(=C(C4)OC)O)=O)=O)O)(C)C)(=O)O)(=O)O)[C@H]([C@H]1O)OP(O)(O)=O	C29H42N7O19P3S	0	917.668	917.147	NA	NA	NA	NA	SID: 85342538	4-hydroxy-3-methoxybenzoyl-CoA; 4-hydroxy-3-methoxybenzoyl-coenzyme A; S-{(9R)-1-[(2R,3S,4R,5R)-5-(6-amino-9H-purin-9-yl)-4-hydroxy-3-(phosphonooxy)tetrahydrofuran-2-yl]-3,5,9-trihydroxy-8,8-dimethyl-3,5-dioxido-10,14-dioxo-2,4,6-trioxa-11,15-diaza-3lambda(5),5lambda(5)-diphosphaheptadecan-17-yl} 4-hydroxy-3-methoxybenzenecarbothioate; vanilloyl-coenzyme A; vanillyl-CoA	167.035
193.05	CHEBI:15511	trans-feruloyl-CoA	10	Y	3	COc1cc(\C=C\C(=O)SCCNC(=O)CCNC(=O)[C@H](O)C(C)(C)COP(O)(=O)OP(O)(=O)OC[C@H]2O[C@H]([C@H](O)[C@@H]2OP(O)(O)=O)n2cnc3c(N)ncnc23)ccc1O	C31H44N7O19P3S	0	943.703	943.163	C00406	NA	C00007264	NA	SID: 8143250	feruloyl-CoA; trans-4-hydroxy-3-methoxycinnamoyl-CoA; trans-4-hydroxy-3-methoxycinnamoyl-coenzyme A; trans-Feruloyl-CoA; trans-feruloyl-CoA; trans-feruloyl-coenzyme A	193.051
193.05	CHEBI:14261	feruloyl-CoA	10		3	COc1cc(C=CC(=O)SCCNC(=O)CCNC(=O)[C@H](O)C(C)(C)COP(O)(=O)OP(O)(=O)OC[C@H]2O[C@H]([C@H](O)[C@@H]2OP(O)(O)=O)n2cnc3c(N)ncnc23)ccc1O	C31H44N7O19P3S	0	943.704	943.163	NA	NA	NA	NA	SID: 8148159	4-hydroxy-3-methoxycinnamoyl-CoA; 4-hydroxy-3-methoxycinnamoyl-coenzyme A; feruloyl-coenzyme A	193.051
193.05	CHEBI:64785	[(2R)-3,3,4-trimethyl-6-oxo-3,6-dihydro-1H-pyran-2-yl]acetyl-CoA(4-)	10		3	CC1=CC(=O)O[C@H](CC(=O)SCCNC(=O)CCNC(=O)[C@H](O)C(C)(C)COP([O-])(=O)OP([O-])(=O)OC[C@H]2O[C@H]([C@H](O)[C@@H]2OP([O-])([O-])=O)n2cnc3c(N)ncnc23)C1(C)C	C31H44N7O19P3S	-4	943.703	943.165	NA	NA	NA	NA	SID: 136349229	[(2R)-3,3,4-trimethyl-6-oxo-3,6-dihydro-1H-pyran-2-yl]acetyl-CoA	193.053

## Sheet: B_FragmentMasses
		For fragment annotation (Fig. 6 - parts 1,2), all masses (regardless of frequent/not-frequent) were used. For component prediction (Fig. 6C - part 4), only the frequent sugar and smallacyl masses were used except three as indicated in italics
		Fragment type	Compound formula	Compound mass	Fragment mass	Frequent?	Comments
		other	HexoseResonanceStabilized	126.031	125.023	Frequent	Not directly estimated since not an acyl chain or sugar, but empirically observed to be very frequent
		longacyl	C14OH	244.204	243.196	Not-Frequent
		longacyl	C15OH	258.212	257.204	~Frequent	0.048
		longacyl	C14OHOH	260.199	259.191	Not-Frequent
		longacyl	C16OH	272.235	271.227	Not-Frequent
		longacyl	C15OHOH	274.214	273.206	Frequent
		longacyl	C17OH	286.251	285.243	Not-Frequent
		longacyl	C16OHOH	288.23	287.222	Not-Frequent
		longacyl	C18OH	300.266	299.258	Not-Frequent
		longacyl	C17OHOH	302.246	301.238	Not-Frequent
		longacyl	C18OHOH	316.261	315.253	Not-Frequent
		sugar	Pentose	150.053	149.045	Frequent
		sugar	Deoxyhexose	164.069	163.06	Frequent
		sugar	Hexose	180.063	179.055	Frequent
		smallacyls	C2H4O2$acetic	60.0211	59.0131	Frequent	4.6% - however, many more neutral losses
		smallacyls	C3H4O2$acrylic	72.0211	71.0131	Frequent	11.4% - not used for prediction, Could be in-source fragment of some other chain
		smallacyls	C3H6O2$propionic	74.0368	73.0288	Not-Frequent
		smallacyls	C4H6O2$crotonic	86.0368	85.0288	Frequent	17.3% - not used for prediction, Could be in-source fragment of some other chain
		smallacyls	C4H8O2$butyric	88.0524	87.0444	Frequent
		smallacyls	C5H8O2$tiglic	100.052	99.0444	Frequent
		smallacyls	C4H6O3$acetoacetic	102.032	101.024	Frequent	17.4% - not used for prediction, Low confidence due to lack of previous RGs with this chain.
		smallacyls	C5H10O2$pentanoic	102.068	101.06	Frequent
		smallacyls	C6H12O2$hexanoic	116.084	115.076	Not-Frequent
		smallacyls	C5H10O3$HMBA	118.063	117.055	Frequent
		smallacyls	C7H6O2$benzoic	122.037	121.029	Not-Frequent
		smallacyls	C8H16O2$octanoic	144.115	143.107	Not-Frequent
		smallacyls	C9H8O2$cinnamic	148.052	147.044	Not-Frequent
		smallacyls	C9H8O3$coumaric	164.047	163.039	Not-Frequent
		smallacyls	C7H6O5$gallic	170.022	169.013	Not-Frequent
		smallacyls	C10H20O2$decanoic	172.146	171.138	Not-Frequent
		smallacyls	C9H8O4$caffeic	180.042	179.034	Not-Frequent
		smallacyls	C10H20O3$hydroxydecanoic	188.141	187.133	Not-Frequent
		smallacyls	C10H10O4$ferulic	194.058	193.05	Not-Frequent
		smallacyls	C12H24O2$dodecanoic	200.178	199.17	Not-Frequent
		smallacyls	C16H32O2$hexadecanoic	256.24	255.232	Not-Frequent
		smallacyls	C18H36O2$octadecanoic	284.272	283.264	Not-Frequent
		smallacyls	C20H40O2$eicosanoic	312.303	311.295	Not-Frequent
