# Supplementary material for: Illuminating the lineage-specific diversification of resin glycoside acylsugars in the morning glory (Convolvulaceae) family using computational metabolomics
Source: Hortic Res. 2022 Feb 4;9:uhab079. doi: 10.1093/hr/uhab079 (PMC8825387; doi:10.1093/hr/uhab079)
Supplement: Web_Material_uhab079 [file web_material_uhab079.zip › SuppFile5_PreviousRGs.xlsx Data Sets.xlsx]

## Sheet: Legend
		Supplementary File 5: Previously characterized RGs from the same species sampled in this study. Green highlight indicates at least one of the structural component combination prediction was correct, Grey highlight indicates the parent ion mass was not found in the original MGF file, Red highlight indicates wrong identification, and Orange highlight stands for an isomer that cannot be entirely dif…

## Sheet: TestedPreviousRGs
	#	Name	Species	Type	Mass	Type of ion	Reference	Sugars	Small acyl	Long acyl	Other possible adducts
	1	Calysolin I	Calystegia soldanella	Previous	1053.56	[M-H]-	CHEBI:68896	deoxyhexose, hexose, hexose, deoxyhexose	C5, HMBA	C16OH
			Calystegia soldanella	This study		Match	file-28|scan=5471	deoxyhexose, hexose	Tiglic, Crotonic, Butyric, C5, C2	C16OH+Deoxyhexose
						PredictedRemaining	file-28|scan=5471|7 pred	Deoxyhexose+Hexose+C5H10O2$pentanoic+C5H10O3$HMBA
	2	Soldanelline B	Calystegia soldanella	Previous	1135.6	[M-H]-	CHEBI:68900	deoxyhexose, hexose, hexose, deoxyhexose	C5, hmba, tiglic	C16OH			1181.6
			Calystegia soldanella	This study		Match	file-28|scan=5844	deoxyhexose, hexose	C5, hmba, tiglic	C16OH+Deoxyhexose
						PredictedRemaining	file-28|scan=5844|7 pred|5 non-formate	Deoxyhexose+Hexose+C5H8O2$tiglic+C5H10O2$pentanoic+C5H10O3$HMBA
							file-28|scan=5844|9 pred|8 non-formate
	3	Turpethic acid A	Operculina turpethum		1019.49	[M-H]-	PubChem: 102294784	glu, rha, rha, rha, glc	NA	C15OH			1065.49
		DIFFERENT RG	Operculina turpethum	This study	1065.5	NOT FOUND in mgf	file-34|scan=7005	deoxyhexose, hexose		C16OHOH+Hexose
	4	Turpethic acid B	Operculina turpethum	Previous	1033.51	[M-H]-	Jglobal:201207013977145317	glu, rha, rha, rha, glc	NA	C16OH			1079.51
			Operculina turpethum	This study	1079.51	NOT FOUND in mgf	file-34
	5	Turpethic acid C	Operculina turpethum		1047.52	[M-H]-	PubChem: 102294786	glu, rha, rha, rha, glc	NA	C17OH			1093.52
			Operculina turpethum	This study	1093.53	NOT FOUND in mgf	file-34
	6	Turpethoside A	Operculina turpethum	Previous	1251.64	[M-H]-		glu, rha, rha, rha, glc	mba, mba, tiglic	C15OH
			Operculina turpethum	This study	1297.64	Match	file-34|scan=7929	deoxyhexose, hexose		C15OH+Hexose
						PredictedRemaining	file-34|scan=7929|5 pred	Deoxyhexose+Deoxyhexose+Hexose+C5H8O2$tiglic+C5H10O2$pentanoic+C5H10O2$pentanoic
	7	Dichondrin A	Dichondra repens	Previous	1087.55	[M-H]-	//core.ac.uk/download/pdf/82726784.pdf		hmba, hmba	C16OH+Glucose	1133.55	1087.56	1179.56
			Dichondra repens	This study	1133.56	NOT FOUND in mgf	file-26
	8	Dichondrin B	Dichondra repens	Previous	1103.55	[M-H]-		rha, glu, glu, rha	hmba, hmba	C16OHOH+Glucose	1149.55	1103.55	1195.55
			Dichondra repens	This study	1149.55	NOT FOUND in mgf	file-26
	9	Dichondrin C	Dichondra repens	Previous	825.449	[M-H]-	//core.ac.uk/download/pdf/82726784.pdf	glu, rha, rha	hmba	C16OH	871.449
			Dichondra repens	This study	825.449	Match [M-H]-	file-26|scan=3502	Deoxyhexose, hexose	acrylic	C16OH+Deoxyhexose		825.451	871.451
						PredictedRemaining	file-26|scan=3502|2 pred	Deoxyhexose+C5H10O3$HMBA
	10	Dichondrin D	Dichondra argentea	NMR	1279.67	[M-H]-		fuc, glu, glu, rha	C2, C5, C5, HMBA. Tiglic	C16OH			1325.67
			Dichondra argentea	MS data	1279.67	Match	file-01|scan=6093|manual_ID	deoxyhexose, hexose		C16OH+Deoxyhexose
						PredictedRemaining	Not identified correctly because correct structure has 5 acyl chains
						PredictedRemaining	Predicted if 5 acyl chains are included
	11	Merremin A	Merremia hederacea	Previous	1209.63	[M-H]-	https://pubs.acs.org/doi/pdf/10.1021/np500483d	fuc,rha,rha,rha,glu	C2, mba, mba	C16OH	1255.63
			Merremia hederacea	This study		Same as Merremin C (Isomer)	file-33|scan=6157	deoxyhexose, deoxyhexose	C5, (C2-loss)
						PredictedRemaining	file-33|scan=6157	Deoxyhexose+Deoxyhexose+Hexose+C2H4O2$acetic+C5H10O2$pentanoic+C5H10O2$pentanoic
	12	Merremin B	Merremia hederacea	Previous	1251.67	[M-H]-	https://pubs.acs.org/doi/pdf/10.1021/np500483d	fuc,rha,rha,rha,glu	C2, mba, C8	C16OH	1297.68		1343.68
			Merremia hederacea	This study		NOT FOUND in mgf	file-33					[M-H]-
	13	Merremin C	Merremia hederacea	Previous	1209.63	[M-H]-	https://pubs.acs.org/doi/pdf/10.1021/np500483d	fuc,rha,rha,rha,glu	C2, mba, mba	C16OH	1185.63	1185.64	1231.63
			Merremia hederacea	This study	1209.63	Match formate	file-33|scan=6157	deoxyhexose, deoxyhexose	C5, (C2-loss)
						PredictedRemaining	file-33|scan=6157	Deoxyhexose+Deoxyhexose+Hexose+C2H4O2$acetic+C5H10O2$pentanoic+C5H10O2$pentanoic
	14	Merremin D	Merremia hederacea	Previous	1279.7	[M-H]-	https://pubs.acs.org/doi/pdf/10.1021/np500483d	fuc,rha,rha,rha,glu	C2, C5, C10	C16OH	1255.71		1301.71
			Merremia hederacea	This study	1279.7	Match formate	file-33|scan=6349	deoxyhexose, deoxyhexose	C5, C10, (C2-loss)	C16OH+Deoxyhexose
						PredictedRemaining	file-33|scan=6349	Deoxyhexose+Deoxyhexose+Hexose+C2H4O2$acetic+C5H10O2$pentanoic+C10H20O2$decanoic
						This is predicted correctly if decanoic is included.
	15	Murucoidin IV	Merremia hederacea	Previous	1167.62	[M-H]-	CHEMBL502394	fuc,rha,rha,rha,glu	C5, C5	C16OH	1143.62		1213.62
			Merremia hederacea	This study	1213.63	Match formate	file-33|scan=6169	deoxyhexose, deoxyhexose		C16OH+Deoxyhexose
						PredictedRemaining	file-33|scan=6169	Deoxyhexose+Deoxyhexose+Hexose+C5H10O2$pentanoic+C5H10O2$pentanoic+Formate
		Murucoidin V	Merremia hederacea	Previous	1167.62	[M-H]-	CHEMBL505000	fuc,rha,rha,rha,glu	C5, C5	C16OH	1213.62		1259.62
		isomer	Merremia hederacea	This study		Same as Muro V (Isomer)
	16	Merremin E	Merremia hederacea	Previous	1083.56	[M-H]-	https://pubs.acs.org/doi/pdf/10.1021/np500483d	fuc,rha,rha,rha,glu	C5, C5	C16OH	1129.56		1175.56
			Merremia hederacea	This study		NOT FOUND in mgf	file-33
	17	Murucoidin III	Merremia hederacea	Previous	1151.62	[M-H]-	CHEMBL505000	fuc,rha,rha,rha,glu	C5, C5	C16OH	1127.63		1197.62
			Merremia hederacea	This study		NOT FOUND in mgf
	18	Merremin F	Merremia hederacea	Previous	1115.59	[M-H]-		fuc,rha,rha,rha,glu	C5	C16OH	1091.6		1137.6
			Merremia hederacea	This study		NOT FOUND in mgf	file-33
		Merremin G	Merremia hederacea	Previous	1115.59			fuc,rha,rha,rha,glu	C5	C16OH
		isomer	Merremia hederacea	This study			file-33
	19	Arvensic acid A	Convolvulus arvensis	Previous	1343.6	[M-H]-		Rha, Glu, Glu, Rha, Glu, Fuc	https://www.sciencedirect.com/science/article/pii/S0367326X18314898	C15OH			1389.6
			Convolvulus arvensis	This study	1389.6		file-12|scan=8263	Not the same, since C16OH is observed
						NOT FOUND in mgf
	20	Arvensic acid b	Convolvulus arvensis	Previous	1357.61	[M-H]-		Rha, Glu, Glu, Rha, Glu, Glu, Fuc		C16OH			1403.61
			Convolvulus arvensis	This study	1403.61	NOT FOUND in mgf	file-12
	21	Arvensic acid C	Convolvulus arvensis	Previous	1359.59	[M-H]-		Rha, Glu, Glu, Rha, Glu, Glu, Fuc		C15OHOH			1405.59
			Convolvulus arvensis	This study	1405.59	NOT FOUND in mgf	file-12|8315; 8317	1359.648;1359.683
	22	Arvensic acid D	Convolvulus arvensis	Previous	1373.61	[M-H]-		Rha, Glu, Glu, Rha, Glu, Glu, Fuc		C16OHOH			1419.61
			Convolvulus arvensis	This study	1419.61	NOT FOUND in mgf	file-12|8368; 8369; 8372	1373.624; 1373.653; 1373.699
	23	Arvensic acid K	Convolvulus arvensis	Previous	1063.52	[M-H]-		fuc, rha, glu, glu, glu		C17OH		M-H-1063	M+H+1065.525
			Convolvulus arvensis	This study	1109.52	NOT FOUND in mgf	file-12
	24	Arvensic acid L	Convolvulus arvensis	Previous	1049.5	[M-H]-		fuc, rha, glu, glu, glu		C17OH
			Convolvulus arvensis	This study	1095.5	NOT FOUND in mgf	file-12
	25	Arvensic acid E	Convolvulus arvensis	Previous	1371.63	[M-H]-		fuc, glu, glu, glu, glu, rha, fuc, fuc
			Convolvulus arvensis	This study	1417.63	NOT FOUND in mgf	file-12
	26	Arvensic acid F	Convolvulus arvensis	Previous	1357.61	[M-H]-
			Convolvulus arvensis	This study	1403.61	NOT FOUND in mgf	file-12
10		Tricolorin G	Ipomoea tricolor	Previous	707.385	[M-H]-	Castañeda-Gómez et al, Phyt. Letters, 2019		Unusual	Unusual
			Ipomoea tricolor	This study			file-16
9		Tricolorin F	Ipomoea tricolor	Previous	707.385	[M-H]-	https://pubs.acs.org/doi/10.1021/jo030244c	qui, qui, glu	Unusual	Unusual
			Ipomoea tricolor	This study			file-16
	27	Tricolorin M	Ipomoea tricolor	Previous	1037.55	[M-H]-	Castañeda-Gómez et al, Phyt. Letters, 2019	deoxyhexose, hexose, deoxyhexose, deoxyhexose	nla, mba	C16OH		1083.55
			Ipomoea tricolor	This study	1083.56	Match formate	file-16|scans=7477,7478	deoxyhexose, hexose		C16OH+Deoxyhexose
						PredictedRemaining	file-16|scans=7477,7478	Deoxyhexose+Deoxyhexose+C5H10O2$pentanoic+C5H10O3$HMBA+Formate
3		Tricolorin C	Ipomoea tricolor	Previous	1037.55	[M-H]-	Castañeda-Gómez et al, Phyt. Letters, 2019	deoxyhexose, hexose, deoxyhexose, deoxyhexose	nla, mba	C16OH		1083.55
		isomer	Ipomoea tricolor	This study		Same as above	file-16
2	28	Tricolorin B	Ipomoea tricolor	Previous	1007.54	[M-H]-	Castañeda-Gómez et al, Phyt. Letters, 2019	deoxyhexose, hexose, deoxyhexose, deoxyhexose	mba, iba	C16OH		1053.54
			Ipomoea tricolor	This study	1053.55	Match formate	file-16|scan=7316	deoxyhexose, hexose		C16OH+Deoxyhexose
						PredictedRemaining	file-16|scan=7316	Deoxyhexose+Deoxyhexose+C4H8O2$butyric+C5H10O2$pentanoic+Formate
		Tricolorin K	Ipomoea tricolor	Previous	1007.54	[M-H]-	Castañeda-Gómez et al, Phyt. Letters, 2019	deoxyhexose, hexose, deoxyhexose, deoxyhexose	iba, mba	C16OH		1053.54
		isomer	Ipomoea tricolor	This study		Same as above	file-16
	29	Tricolorin L	Ipomoea tricolor	Previous	993.527	[M-H]-	Castañeda-Gómez et al, Phyt. Letters, 2019	deoxyhexose, hexose, deoxyhexose, deoxyhexose	iba, iba	C16OH		1039.53
			Ipomoea tricolor	This study	1039.53	Match formate	file-16|scan=7237	deoxyhexose, hexose		C16OH+Deoxyhexose
						PredictedRemaining	file-16|scan=7237	Deoxyhexose+Deoxyhexose+C4H8O2$butyric+C4H8O2$butyric+Formate
1	30	Tricolorin A	Ipomoea tricolor	Previous	1021.56	[M-H]-	Castañeda-Gómez et al, Phyt. Letters, 2019	deoxyhexose, hexose, deoxyhexose, deoxyhexose	mba, mba	C16OH		1067.56
			Ipomoea tricolor	Match	1067.56	Formate	file-16|scan=7389	deoxyhexose, hexose	C5, tiglic, crotonic	C16OH+Deoxyhexose
				PredictedRemaining	1067.56	Formate	file-16|scan=7389	Deoxyhexose+Deoxyhexose+C5H10O2$pentanoic+C5H10O2$pentanoic+Formate
5		Tricolorin E	Ipomoea tricolor	Previous	1021.56	[M-H]-	Castañeda-Gómez et al, Phyt. Letters, 2019	deoxyhexose, hexose, deoxyhexose, deoxyhexose	mba, mba	C16OH		1067.56
			Ipomoea tricolor	This study			file-16
4		Tricolorin D	Ipomoea tricolor	Previous	1021.56	[M-H]-	Castañeda-Gómez et al, Phyt. Letters, 2019	deoxyhexose, hexose, deoxyhexose, deoxyhexose	mba, mba	C16OH		1067.56
			Ipomoea tricolor	This study			file-16
